# Supplementary material for: Open architecture of archaea MCM and dsDNA complexes resolved using monodispersed streptavidin affinity CryoEM
Source: Nat Commun. 2024 Nov 27;15:10304. doi: 10.1038/s41467-024-53745-w (PMC11603195; doi:10.1038/s41467-024-53745-w)
Supplement: Supplementary file 6 — Source Data [file 41467_2024_53745_MOESM6_ESM.xlsx]

## Sheet: Figure 1e
Figure 1e
MCM-biotin	MCM (control)	MCM-ATP-dsDNA-biotin	MCM-ATP-dsDNA (control)
210	7	171	14
254	8	303	20
365	6	230	16
323	2	210	10
332	5	244	18
281	9	238	20
275	6	240	21
428	7	286	30
369	7	291	24
338	8	200	21
280	10	219	16
339	11	278	31
	12	285	14
		299	28
		255	23
		269	23
		289	21
		312	16
		233	27
		261	28
		294	18
			22
			17
			18
			20
			21
			35
			29
			28
			26
			44

## Sheet: Figure 2g
Figure 2g
	This work	4R7Y	7W8G	7W68
A	1.92	12.54	18.4	8.31
B		12.54	15.8	6.44
C	3.01	12.54	14.9	6.69
D	1.51	12.54	14.9	11.8
E	2.88	12.54	15.8	12.3
F	1.1	12.54	18.4	6.67
All	2.05	12.54	15.8	8.7

## Sheet: Figure 3f
Figure 3f
	This work	8EAL	8EAM	7P30	7Z13
A	1.17	16.21	13.63	16.16	17.76
B		16.8	18.7	16.67	19.62
C	1.23	15.8	15.96	18.15	19.61
D	1.22	15.26	15.31	16.27	22.2
E	1.4	14.71	14.26	16.28	15.51
F	1.51	13.97	7.54	19.98	17.46
All	1.31	15.46	14.23	17.25	18.69

## Sheet: Figure 4f
Figure 4f
	5th bp			23th bp			33th bp
No_nucleotide	1.37574	1.46703	1.39742	2.05898	1.98577	1.96243	2.04088	1.92225	1.91411
AMPPNP	1.1706	1.26062	1.22232	2.4571	2.08209	2.58223	2.14908	2.18044	2.17719
ADP	1.42044	1.49622	1.40141	2.60669	3.29592	2.73996	2.67797	2.14109	2.19078
ATP	1.44138	1.46164	1.49372	2.39472	2.53539	2.34412	1.95862	2.12651	2.11622

## Sheet: Supplementary Figure 3b
Supplementary Figure 3b
MCM sample
A500 H/A	A500 H/A/B	Value of A500 H/A-A500 H/A/B	The concentration of biotin (μM)	The concentration of protein hexamer (μM)	The number of biotin per protein hexamer
1.05	0.795	0.21	6.1765	4.64	1.332
0.999	0.816	0.183	5.3823	4.64	1.158
1.035	0.811	0.224	6.582	4.64	1.416
CA sample
A500 H/A	A500 H/A/B	Value of A500 H/A-A500 H/A/B	The concentration of biotin (μM)	The concentration of protein hexamer (μM)	The number of biotin per protein hexamer
0.985	0.148	0.837	24.618	7.612	3.234
0.996	0.148	0.848	24.942	7.612	3.276
0.946	0.121	0.825	24.645	7.612	3.24

## Sheet: Supplementary Figure 4bc
Supplementary Figure 4b					Supplementary Figure 4c
1/Resolution (1/Å)	Corrected FSC				Unmasked		Masked
0	1				d_inv	fsc	d_inv	fsc
0.0202	1				0.01858	0.79226	0.01858	0.81445
0.031	1				0.02743	0.79242	0.02743	0.81456
0.0458	1				0.0324	0.79303	0.0324	0.81509
0.0666	1				0.0361	0.79367	0.0361	0.81574
0.0794	0.994				0.03919	0.79311	0.03919	0.81533
0.0929	0.988				0.04195	0.79374	0.04195	0.816
0.111	0.976				0.04423	0.79363	0.04423	0.81614
0.122	0.964				0.04641	0.79397	0.04641	0.81664
0.13	0.946				0.04835	0.79441	0.04835	0.81725
0.133	0.937				0.05019	0.79523	0.05019	0.81837
0.137	0.932				0.05193	0.79791	0.05193	0.82072
0.142	0.917				0.05335	0.79796	0.05335	0.82067
0.146	0.899				0.05486	0.79859	0.05486	0.82136
0.149	0.884				0.05638	0.79904	0.05638	0.82168
0.158	0.875				0.05783	0.80018	0.05783	0.82257
0.167	0.866				0.05898	0.80146	0.05898	0.82354
0.172	0.854				0.0601	0.80216	0.0601	0.82415
0.175	0.854				0.06145	0.8024	0.06145	0.82439
0.182	0.881				0.0625	0.80238	0.0625	0.82459
0.188	0.887				0.0636	0.80276	0.0636	0.82483
0.195	0.902				0.06471	0.80264	0.06471	0.82453
0.203	0.902				0.06586	0.80325	0.06586	0.82523
0.213	0.896				0.06684	0.80365	0.06684	0.82547
0.22	0.887				0.06764	0.80347	0.06764	0.82503
0.224	0.872				0.06856	0.80369	0.06856	0.82486
0.229	0.851				0.06964	0.80399	0.06964	0.82511
0.231	0.833				0.07048	0.8048	0.07048	0.82567
0.234	0.58				0.07122	0.80461	0.07122	0.82538
0.236	0.673				0.0722	0.80403	0.0722	0.82493
0.24	0.682				0.07303	0.80471	0.07303	0.82565
0.244	0.67				0.07392	0.80393	0.07392	0.8249
0.246	0.637				0.07464	0.80343	0.07464	0.82449
0.25	0.601				0.07546	0.8023	0.07546	0.82337
0.254	0.574				0.07616	0.80168	0.07616	0.82267
0.261	0.554				0.07693	0.80153	0.07693	0.82217
0.267	0.494				0.0777	0.80067	0.0777	0.82111
0.273	0.429				0.07825	0.79989	0.07825	0.8202
0.278	0.372				0.07896	0.79888	0.07896	0.819
0.284	0.327				0.07981	0.7979	0.07981	0.81817
0.287	0.286				0.08047	0.79754	0.08047	0.81757
0.291	0.229				0.08125	0.79681	0.08125	0.81668
0.296	0.185				0.08182	0.79572	0.08182	0.81567
0.3	0.146				0.08244	0.79365	0.08244	0.8133
0.305	0.11				0.08309	0.79104	0.08309	0.81042
0.314	0.0863				0.0837	0.78918	0.0837	0.80872
0.322	0.0893				0.08441	0.78895	0.08441	0.80853
0.33	0.0476				0.08496	0.78893	0.08496	0.80841
0.335	0.0446				0.08548	0.78839	0.08548	0.80792
0.34	0.0298				0.08613	0.78859	0.08613	0.80814
0.349	0.0446				0.08669	0.78786	0.08669	0.80742
0.356	0.0506				0.08733	0.78899	0.08733	0.80834
0.363	0.0446				0.08781	0.78975	0.08781	0.80922
0.37	0.0655				0.08843	0.78998	0.08843	0.80928
0.374	0.0476				0.08901	0.79093	0.08901	0.81017
0.382	0.0476				0.08954	0.79072	0.08954	0.80986
0.388	0.00595				0.09016	0.79168	0.09016	0.81055
0.39	0.00595				0.09071	0.79282	0.09071	0.81168
0.396	0.0298				0.09125	0.79219	0.09125	0.8112
0.401	0.0268				0.09171	0.79154	0.09171	0.81089
0.405	0.0327				0.09221	0.78983	0.09221	0.80889
0.411	0.0179				0.09262	0.7888	0.09262	0.80756
0.413	0.0179				0.09318	0.78806	0.09318	0.80696
0.417	0.0327				0.09381	0.78741	0.09381	0.80621
0.421	0.0298				0.0942	0.78583	0.0942	0.80447
0.427	0.0625				0.09469	0.78566	0.09469	0.80407
0.436	0.0298				0.09525	0.78435	0.09525	0.80241
0.441	0.0476				0.09563	0.78347	0.09563	0.80136
0.448	0.0595				0.09608	0.78219	0.09608	0.80006
0.451	0.0506				0.09662	0.78126	0.09662	0.79892
					0.09709	0.77967	0.09709	0.79722
					0.09754	0.77835	0.09754	0.79588
					0.09805	0.77721	0.09805	0.79494
					0.09852	0.77622	0.09852	0.79415
					0.099	0.77486	0.099	0.79307
					0.09947	0.77309	0.09947	0.79165
					0.09986	0.77249	0.09986	0.79097
					0.1002	0.77125	0.1002	0.78971
					0.10064	0.77005	0.10064	0.78885
					0.10111	0.76821	0.10111	0.78679
					0.10151	0.76573	0.10151	0.78416
					0.102	0.76456	0.102	0.78297
					0.10243	0.7628	0.10243	0.78097
					0.10281	0.76124	0.10281	0.77949
					0.10318	0.76022	0.10318	0.77843
					0.10354	0.75814	0.10354	0.77663
					0.1039	0.75666	0.1039	0.7753
					0.10444	0.75529	0.10444	0.77411
					0.10493	0.75396	0.10493	0.77254
					0.10522	0.75245	0.10522	0.77096
					0.10557	0.75011	0.10557	0.76903
					0.10605	0.7484	0.10605	0.76725
					0.10644	0.74683	0.10644	0.76582
					0.10685	0.74553	0.10685	0.76447
					0.1073	0.74431	0.1073	0.76336
					0.10761	0.74299	0.10761	0.76222
					0.10794	0.74233	0.10794	0.76161
					0.10829	0.74043	0.10829	0.76008
					0.10863	0.74023	0.10863	0.76006
					0.109	0.73844	0.109	0.75844
					0.10942	0.73914	0.10942	0.75899
					0.10983	0.73855	0.10983	0.75823
					0.11023	0.73773	0.11023	0.75759
					0.11052	0.73669	0.11052	0.75667
					0.11082	0.73664	0.11082	0.7568
					0.11116	0.73601	0.11116	0.75608
					0.11151	0.73475	0.11151	0.75515
					0.11185	0.73334	0.11185	0.75384
					0.11225	0.73261	0.11225	0.75318
					0.11264	0.73266	0.11264	0.75297
					0.11298	0.73283	0.11298	0.75316
					0.1133	0.73228	0.1133	0.75248
					0.11366	0.73066	0.11366	0.75091
					0.11401	0.7317	0.11401	0.75163
					0.11439	0.73054	0.11439	0.75014
					0.11473	0.72995	0.11473	0.74962
					0.11501	0.72844	0.11501	0.7481
					0.1153	0.72815	0.1153	0.74799
					0.11561	0.72656	0.11561	0.74644
					0.11598	0.72669	0.11598	0.74641
					0.11631	0.7258	0.11631	0.74561
					0.11665	0.72479	0.11665	0.74444
					0.11703	0.72441	0.11703	0.74415
					0.11732	0.72503	0.11732	0.74431
					0.11761	0.72467	0.11761	0.74367
					0.11783	0.72336	0.11783	0.74219
					0.11821	0.72239	0.11821	0.74126
					0.11852	0.72096	0.11852	0.73986
					0.11883	0.71919	0.11883	0.7382
					0.11911	0.71931	0.11911	0.73825
					0.11948	0.71779	0.11948	0.73672
					0.11977	0.71543	0.11977	0.73432
					0.12	0.71546	0.12	0.73407
					0.12029	0.71444	0.12029	0.73292
					0.12067	0.71445	0.12067	0.73291
					0.12095	0.71314	0.12095	0.73157
					0.12123	0.71213	0.12123	0.73066
					0.1216	0.71139	0.1216	0.73017
					0.12193	0.71049	0.12193	0.72923
					0.12214	0.70909	0.12214	0.7277
					0.12245	0.70921	0.12245	0.7274
					0.12274	0.70653	0.12274	0.72468
					0.12302	0.70481	0.12302	0.72295
					0.12332	0.70351	0.12332	0.72159
					0.12365	0.70213	0.12365	0.72046
					0.12399	0.70129	0.12399	0.71973
					0.12425	0.7003	0.12425	0.71866
					0.12453	0.69695	0.12453	0.71505
					0.12482	0.69579	0.12482	0.71388
					0.1251	0.6936	0.1251	0.71121
					0.12533	0.69091	0.12533	0.7083
					0.12554	0.69256	0.12554	0.70926
					0.12578	0.6904	0.12578	0.70716
					0.12612	0.68933	0.12612	0.70587
					0.1264	0.68911	0.1264	0.70551
					0.12666	0.68742	0.12666	0.70355
					0.12695	0.68788	0.12695	0.70409
					0.12721	0.68611	0.12721	0.70263
					0.12752	0.68449	0.12752	0.70082
					0.12773	0.6831	0.12773	0.69896
					0.12801	0.68132	0.12801	0.69686
					0.12831	0.6809	0.12831	0.69637
					0.12857	0.67915	0.12857	0.69454
					0.12879	0.67746	0.12879	0.69277
					0.12907	0.67569	0.12907	0.69086
					0.12936	0.67478	0.12936	0.68968
					0.12962	0.67245	0.12962	0.6875
					0.12987	0.67049	0.12987	0.68577
					0.13015	0.6694	0.13015	0.68477
					0.13049	0.66838	0.13049	0.68351
					0.13071	0.66851	0.13071	0.68353
					0.13095	0.66722	0.13095	0.6822
					0.1312	0.66636	0.1312	0.68124
					0.13147	0.6646	0.13147	0.67939
					0.13173	0.66217	0.13173	0.67688
					0.13196	0.66042	0.13196	0.67488
					0.13223	0.6603	0.13223	0.67443
					0.13247	0.65827	0.13247	0.67238
					0.13267	0.65666	0.13267	0.67071
					0.13289	0.6546	0.13289	0.66845
					0.13315	0.65275	0.13315	0.66671
					0.13339	0.6522	0.13339	0.66593
					0.13364	0.64911	0.13364	0.66266
					0.13389	0.64778	0.13389	0.66143
					0.13416	0.6465	0.13416	0.66009
					0.13446	0.64605	0.13446	0.65942
					0.13472	0.64508	0.13472	0.65851
					0.13495	0.64448	0.13495	0.65768
					0.13514	0.64421	0.13514	0.65724
					0.13535	0.64423	0.13535	0.65739
					0.1356	0.64314	0.1356	0.65655
					0.13585	0.64308	0.13585	0.65607
					0.13604	0.64246	0.13604	0.65534
					0.13631	0.64208	0.13631	0.65485
					0.13659	0.6416	0.13659	0.65444
					0.13683	0.64135	0.13683	0.65411
					0.13701	0.64157	0.13701	0.65415
					0.13718	0.64149	0.13718	0.6543
					0.13739	0.64253	0.13739	0.65495
					0.13765	0.64242	0.13765	0.65469
					0.13789	0.64265	0.13789	0.65492
					0.13812	0.64174	0.13812	0.65412
					0.13839	0.64278	0.13839	0.65511
					0.13871	0.64371	0.13871	0.656
					0.13895	0.64402	0.13895	0.65633
					0.13917	0.64278	0.13917	0.65504
					0.13936	0.6424	0.13936	0.65499
					0.13961	0.64374	0.13961	0.65573
					0.13979	0.6444	0.13979	0.65608
					0.13997	0.64455	0.13997	0.65604
					0.14023	0.64412	0.14023	0.65566
					0.14046	0.64395	0.14046	0.65542
					0.1407	0.644	0.1407	0.65536
					0.14091	0.64286	0.14091	0.65426
					0.14112	0.64275	0.14112	0.65426
					0.14133	0.64395	0.14133	0.65565
					0.14157	0.6439	0.14157	0.65559
					0.14177	0.64353	0.14177	0.6555
					0.14196	0.64406	0.14196	0.65581
					0.14222	0.64437	0.14222	0.65627
					0.14248	0.64282	0.14248	0.65466
					0.14265	0.64157	0.14265	0.65318
					0.14284	0.64184	0.14284	0.65352
					0.14303	0.64132	0.14303	0.65304
					0.14326	0.6402	0.14326	0.65202
					0.14348	0.63976	0.14348	0.65176
					0.14371	0.63951	0.14371	0.65159
					0.14389	0.638	0.14389	0.65024
					0.14412	0.63906	0.14412	0.65127
					0.14432	0.63911	0.14432	0.65146
					0.1445	0.63833	0.1445	0.65046
					0.14468	0.63971	0.14468	0.65185
					0.14487	0.63905	0.14487	0.65113
					0.14511	0.63819	0.14511	0.6506
					0.14535	0.63735	0.14535	0.64971
					0.14557	0.63705	0.14557	0.64915
					0.14575	0.63631	0.14575	0.64831
					0.14603	0.636	0.14603	0.64774
					0.14626	0.63486	0.14626	0.64632
					0.14646	0.63407	0.14646	0.64549
					0.14662	0.63462	0.14662	0.64629
					0.14682	0.6336	0.14682	0.64525
					0.14701	0.63264	0.14701	0.64429
					0.14724	0.63237	0.14724	0.6439
					0.14744	0.63168	0.14744	0.64315
					0.14764	0.6319	0.14764	0.64297
					0.14786	0.63132	0.14786	0.64214
					0.14806	0.63126	0.14806	0.64183
					0.1483	0.63219	0.1483	0.64276
					0.14848	0.63123	0.14848	0.64172
					0.14868	0.63167	0.14868	0.64231
					0.14884	0.63175	0.14884	0.64242
					0.14902	0.6285	0.14902	0.6399
					0.14921	0.62783	0.14921	0.63914
					0.1494	0.62867	0.1494	0.64001
					0.1496	0.62789	0.1496	0.63914
					0.14983	0.62777	0.14983	0.63894
					0.15005	0.62667	0.15005	0.63775
					0.1502	0.62584	0.1502	0.63681
					0.15039	0.62482	0.15039	0.6358
					0.15058	0.62435	0.15058	0.63549
					0.15075	0.62385	0.15075	0.63501
					0.15091	0.62271	0.15091	0.63365
					0.15112	0.62143	0.15112	0.63251
					0.15136	0.62165	0.15136	0.6323
					0.15156	0.62144	0.15156	0.63196
					0.15173	0.62251	0.15173	0.6331
					0.15191	0.62237	0.15191	0.63286
					0.1521	0.62209	0.1521	0.63254
					0.15225	0.62103	0.15225	0.63125
					0.15241	0.62079	0.15241	0.63103
					0.15264	0.61902	0.15264	0.62903
					0.15284	0.61982	0.15284	0.62955
					0.15307	0.61914	0.15307	0.62901
					0.15324	0.61993	0.15324	0.6295
					0.15348	0.62048	0.15348	0.62975
					0.15367	0.62077	0.15367	0.63
					0.15386	0.61901	0.15386	0.62826
					0.15404	0.61886	0.15404	0.62819
					0.15419	0.61872	0.15419	0.62796
					0.15439	0.61797	0.15439	0.62716
					0.15455	0.61959	0.15455	0.62867
					0.1547	0.61969	0.1547	0.62884
					0.15486	0.62046	0.15486	0.62957
					0.15508	0.62035	0.15508	0.62928
					0.15526	0.62037	0.15526	0.62906
					0.15543	0.62032	0.15543	0.62916
					0.15557	0.62179	0.15557	0.63038
					0.15574	0.62214	0.15574	0.63083
					0.15594	0.62156	0.15594	0.63021
					0.15615	0.62138	0.15615	0.62978
					0.15639	0.62135	0.15639	0.62949
					0.15654	0.62093	0.15654	0.62918
					0.15676	0.62247	0.15676	0.63061
					0.15697	0.62254	0.15697	0.63063
					0.15714	0.62391	0.15714	0.63177
					0.15728	0.62431	0.15728	0.63223
					0.15743	0.62446	0.15743	0.63241
					0.15759	0.62389	0.15759	0.63192
					0.15775	0.62347	0.15775	0.6317
					0.15794	0.62312	0.15794	0.63129
					0.15813	0.62322	0.15813	0.63124
					0.1583	0.62272	0.1583	0.63085
					0.15854	0.62291	0.15854	0.63136
					0.15873	0.62185	0.15873	0.63035
					0.15891	0.62118	0.15891	0.62975
					0.15908	0.6206	0.15908	0.62909
					0.15922	0.62014	0.15922	0.62835
					0.15937	0.61872	0.15937	0.62703
					0.15952	0.61854	0.15952	0.627
					0.15965	0.61909	0.15965	0.62761
					0.15982	0.61941	0.15982	0.62802
					0.15996	0.62011	0.15996	0.62882
					0.16015	0.61979	0.16015	0.62836
					0.16037	0.62017	0.16037	0.62888
					0.16054	0.61902	0.16054	0.62783
					0.16068	0.61978	0.16068	0.62851
					0.16085	0.61856	0.16085	0.62737
					0.16102	0.61864	0.16102	0.62736
					0.1612	0.6169	0.1612	0.62579
					0.16135	0.61815	0.16135	0.6266
					0.16152	0.61735	0.16152	0.62603
					0.16167	0.61901	0.16167	0.6277
					0.16184	0.61936	0.16184	0.628
					0.16203	0.62076	0.16203	0.62933
					0.1622	0.62116	0.1622	0.62974
					0.16238	0.62006	0.16238	0.62866
					0.16256	0.62149	0.16256	0.63009
					0.16272	0.62215	0.16272	0.63063
					0.16289	0.62195	0.16289	0.63042
					0.16303	0.62306	0.16303	0.63128
					0.16321	0.62383	0.16321	0.6321
					0.16338	0.6237	0.16338	0.63188
					0.16358	0.62462	0.16358	0.63281
					0.16376	0.62439	0.16376	0.63229
					0.16398	0.6252	0.16398	0.63303
					0.16413	0.62594	0.16413	0.63382
					0.16428	0.62768	0.16428	0.6355
					0.16442	0.6273	0.16442	0.63524
					0.16455	0.62918	0.16455	0.63712
					0.16469	0.62988	0.16469	0.63789
					0.16487	0.6287	0.16487	0.63648
					0.16506	0.62882	0.16506	0.63662
					0.16521	0.62968	0.16521	0.63746
					0.16534	0.62948	0.16534	0.63739
					0.16552	0.62883	0.16552	0.63672
					0.16566	0.62986	0.16566	0.63783
					0.16581	0.63014	0.16581	0.63815
					0.16596	0.63061	0.16596	0.6387
					0.16611	0.6312	0.16611	0.63913
					0.16625	0.63276	0.16625	0.64047
					0.16644	0.63359	0.16644	0.64132
					0.16663	0.63539	0.16663	0.64312
					0.16677	0.63629	0.16677	0.64392
					0.16691	0.6369	0.16691	0.64437
					0.16706	0.63561	0.16706	0.64312
					0.16719	0.63569	0.16719	0.64316
					0.16738	0.63557	0.16738	0.6431
					0.16755	0.63509	0.16755	0.64253
					0.16769	0.63545	0.16769	0.64274
					0.16784	0.63517	0.16784	0.64225
					0.16799	0.63553	0.16799	0.64262
					0.16816	0.637	0.16816	0.64408
					0.16836	0.63747	0.16836	0.64479
					0.16852	0.63821	0.16852	0.64534
					0.16866	0.63854	0.16866	0.64578
					0.16884	0.63903	0.16884	0.64621
					0.16897	0.63855	0.16897	0.64548
					0.1691	0.63948	0.1691	0.64638
					0.16921	0.64013	0.16921	0.64672
					0.16939	0.64139	0.16939	0.64781
					0.16954	0.64101	0.16954	0.64749
					0.16968	0.64107	0.16968	0.64757
					0.1698	0.64057	0.1698	0.64728
					0.16992	0.64067	0.16992	0.64715
					0.17009	0.64032	0.17009	0.6469
					0.17027	0.64081	0.17027	0.64735
					0.17045	0.64096	0.17045	0.64733
					0.17061	0.64129	0.17061	0.64767
					0.17077	0.64218	0.17077	0.64832
					0.17092	0.64273	0.17092	0.64887
					0.17104	0.64372	0.17104	0.64965
					0.17121	0.64295	0.17121	0.64885
					0.1714	0.64321	0.1714	0.64918
					0.17157	0.64528	0.17157	0.65116
					0.17173	0.6468	0.17173	0.65255
					0.17189	0.64871	0.17189	0.65471
					0.17207	0.65014	0.17207	0.65591
					0.17219	0.64945	0.17219	0.65528
					0.17228	0.64871	0.17228	0.65442
					0.17239	0.64857	0.17239	0.6543
					0.17251	0.64959	0.17251	0.6555
					0.17267	0.65149	0.17267	0.6574
					0.17284	0.65134	0.17284	0.6574
					0.17298	0.64918	0.17298	0.65565
					0.17314	0.64925	0.17314	0.65568
					0.17329	0.64871	0.17329	0.6553
					0.17344	0.64837	0.17344	0.65494
					0.17361	0.64736	0.17361	0.65409
					0.17374	0.64715	0.17374	0.65372
					0.17389	0.6477	0.17389	0.65424
					0.17403	0.64841	0.17403	0.65506
					0.17419	0.64751	0.17419	0.6544
					0.1743	0.64804	0.1743	0.65489
					0.17442	0.64636	0.17442	0.65335
					0.17458	0.64648	0.17458	0.6535
					0.17471	0.64663	0.17471	0.6537
					0.17486	0.64736	0.17486	0.65448
					0.17498	0.64925	0.17498	0.65629
					0.17514	0.65035	0.17514	0.65754
					0.17527	0.65113	0.17527	0.65852
					0.17545	0.65074	0.17545	0.65818
					0.17562	0.65101	0.17562	0.65848
					0.17576	0.65107	0.17576	0.65851
					0.17588	0.65125	0.17588	0.65875
					0.17602	0.65172	0.17602	0.65925
					0.17618	0.65282	0.17618	0.66038
					0.17636	0.65216	0.17636	0.65965
					0.17649	0.65374	0.17649	0.66114
					0.17663	0.65512	0.17663	0.66248
					0.17676	0.65673	0.17676	0.66395
					0.17689	0.65604	0.17689	0.66347
					0.17702	0.65703	0.17702	0.66447
					0.17714	0.65655	0.17714	0.66407
					0.17726	0.65702	0.17726	0.66456
					0.17736	0.65774	0.17736	0.66524
					0.1775	0.65839	0.1775	0.66608
					0.17766	0.66067	0.17766	0.6684
					0.17781	0.6612	0.17781	0.66892
					0.17795	0.66268	0.17795	0.67046
					0.17808	0.6644	0.17808	0.67215
					0.17822	0.66492	0.17822	0.67261
					0.17838	0.66543	0.17838	0.6732
					0.17852	0.66656	0.17852	0.67417
					0.17865	0.66789	0.17865	0.67537
					0.17879	0.66879	0.17879	0.67636
					0.17894	0.66941	0.17894	0.67698
					0.17906	0.66941	0.17906	0.67695
					0.17919	0.66861	0.17919	0.67631
					0.17932	0.66963	0.17932	0.67722
					0.17946	0.66909	0.17946	0.67667
					0.17958	0.6706	0.17958	0.67791
					0.17973	0.672	0.17973	0.67941
					0.17992	0.67184	0.17992	0.67927
					0.18006	0.67394	0.18006	0.68135
					0.18019	0.67568	0.18019	0.68286
					0.1803	0.67764	0.1803	0.68465
					0.18045	0.67776	0.18045	0.68473
					0.18057	0.67879	0.18057	0.68559
					0.1807	0.67937	0.1807	0.68603
					0.18083	0.67933	0.18083	0.68594
					0.18096	0.67959	0.18096	0.68619
					0.18108	0.6793	0.18108	0.68594
					0.18123	0.67952	0.18123	0.68602
					0.18138	0.67931	0.18138	0.68556
					0.18152	0.6811	0.18152	0.68746
					0.18168	0.6824	0.18168	0.68862
					0.18182	0.6836	0.18182	0.68964
					0.18196	0.68454	0.18196	0.69045
					0.18209	0.68589	0.18209	0.69191
					0.18222	0.68691	0.18222	0.69284
					0.18237	0.68941	0.18237	0.69536
					0.1825	0.69094	0.1825	0.69678
					0.18265	0.69145	0.18265	0.69707
					0.18277	0.69147	0.18277	0.69696
					0.18289	0.69256	0.18289	0.69801
					0.18302	0.69292	0.18302	0.69842
					0.18314	0.69351	0.18314	0.69898
					0.18325	0.69324	0.18325	0.69873
					0.18336	0.69375	0.18336	0.69896
					0.18346	0.69409	0.18346	0.69919
					0.18358	0.69432	0.18358	0.69946
					0.18374	0.69722	0.18374	0.70211
					0.18385	0.69863	0.18385	0.70349
					0.18397	0.70031	0.18397	0.705
					0.18409	0.70111	0.18409	0.70573
					0.18421	0.70144	0.18421	0.70585
					0.18431	0.70168	0.18431	0.70614
					0.18444	0.70192	0.18444	0.70634
					0.18459	0.70299	0.18459	0.70737
					0.18471	0.70273	0.18471	0.70717
					0.18483	0.70349	0.18483	0.70785
					0.18499	0.70474	0.18499	0.70906
					0.18511	0.70515	0.18511	0.70926
					0.18522	0.70585	0.18522	0.7097
					0.18535	0.70621	0.18535	0.71001
					0.18549	0.70615	0.18549	0.71007
					0.18565	0.70624	0.18565	0.70993
					0.18579	0.706	0.18579	0.70983
					0.18591	0.70663	0.18591	0.71035
					0.18604	0.70734	0.18604	0.71121
					0.18617	0.70856	0.18617	0.71236
					0.18629	0.70881	0.18629	0.71267
					0.18642	0.70836	0.18642	0.71231
					0.18657	0.70808	0.18657	0.71201
					0.1867	0.70802	0.1867	0.71178
					0.18683	0.70899	0.18683	0.71263
					0.18696	0.70984	0.18696	0.7135
					0.18709	0.71031	0.18709	0.71408
					0.18722	0.71249	0.18722	0.71618
					0.18735	0.71352	0.18735	0.71722
					0.18747	0.71377	0.18747	0.71746
					0.18759	0.71346	0.18759	0.7171
					0.18772	0.71538	0.18772	0.71899
					0.18783	0.71558	0.18783	0.71931
					0.18794	0.71719	0.18794	0.72067
					0.18806	0.71747	0.18806	0.72091
					0.18817	0.71859	0.18817	0.72176
					0.18831	0.71998	0.18831	0.72307
					0.18843	0.71901	0.18843	0.72226
					0.18855	0.71915	0.18855	0.72247
					0.18867	0.7188	0.18867	0.722
					0.18879	0.71954	0.18879	0.72276
					0.18891	0.71975	0.18891	0.72305
					0.18905	0.71985	0.18905	0.72323
					0.18918	0.71935	0.18918	0.72287
					0.18929	0.72018	0.18929	0.72361
					0.1894	0.72083	0.1894	0.72427
					0.1895	0.72008	0.1895	0.72369
					0.18964	0.71991	0.18964	0.72365
					0.18975	0.71956	0.18975	0.72336
					0.18988	0.71911	0.18988	0.72302
					0.18999	0.71986	0.18999	0.72393
					0.19014	0.71997	0.19014	0.72404
					0.19026	0.72065	0.19026	0.7247
					0.1904	0.72075	0.1904	0.72476
					0.19055	0.72075	0.19055	0.72485
					0.19066	0.72051	0.19066	0.72455
					0.19074	0.72002	0.19074	0.72404
					0.19083	0.71994	0.19083	0.72414
					0.19096	0.721	0.19096	0.72513
					0.19111	0.71954	0.19111	0.72371
					0.19127	0.71928	0.19127	0.72342
					0.19139	0.71933	0.19139	0.72348
					0.1915	0.71974	0.1915	0.72408
					0.19163	0.71936	0.19163	0.72373
					0.19174	0.71988	0.19174	0.72428
					0.19186	0.72027	0.19186	0.72471
					0.19197	0.72128	0.19197	0.72576
					0.19207	0.7221	0.19207	0.72643
					0.19217	0.72312	0.19217	0.72749
					0.19225	0.72368	0.19225	0.72809
					0.19237	0.72314	0.19237	0.72769
					0.1925	0.72391	0.1925	0.72837
					0.19264	0.72427	0.19264	0.7287
					0.19275	0.72373	0.19275	0.72804
					0.19288	0.72445	0.19288	0.72878
					0.19299	0.72482	0.19299	0.72911
					0.19313	0.7246	0.19313	0.72891
					0.19324	0.72492	0.19324	0.72926
					0.19337	0.72522	0.19337	0.72958
					0.19347	0.72564	0.19347	0.73014
					0.19359	0.72559	0.19359	0.73014
					0.1937	0.72685	0.1937	0.73121
					0.19382	0.72745	0.19382	0.73188
					0.19396	0.72858	0.19396	0.73299
					0.19409	0.7285	0.19409	0.73283
					0.19421	0.72879	0.19421	0.73311
					0.1943	0.72894	0.1943	0.73336
					0.19439	0.73028	0.19439	0.73487
					0.19449	0.73006	0.19449	0.73459
					0.1946	0.73012	0.1946	0.73466
					0.19472	0.72883	0.19472	0.73342
					0.19481	0.72883	0.19481	0.73329
					0.19494	0.72904	0.19494	0.73348
					0.19505	0.7294	0.19505	0.73382
					0.19517	0.72949	0.19517	0.73383
					0.19528	0.72988	0.19528	0.73409
					0.19539	0.73141	0.19539	0.73553
					0.19553	0.73235	0.19553	0.73645
					0.19566	0.733	0.19566	0.73702
					0.1958	0.73375	0.1958	0.73795
					0.19593	0.73396	0.19593	0.73802
					0.19606	0.73249	0.19606	0.73654
					0.19617	0.73386	0.19617	0.73777
					0.19629	0.73355	0.19629	0.73744
					0.19639	0.73497	0.19639	0.73874
					0.1965	0.73568	0.1965	0.73952
					0.19658	0.73618	0.19658	0.73988
					0.19671	0.73686	0.19671	0.74056
					0.19681	0.7378	0.19681	0.74147
					0.19694	0.73973	0.19694	0.74333
					0.19707	0.74083	0.19707	0.74445
					0.19718	0.74201	0.19718	0.74556
					0.19727	0.74391	0.19727	0.74747
					0.19737	0.74473	0.19737	0.74834
					0.19747	0.74503	0.19747	0.7486
					0.1976	0.74613	0.1976	0.74976
					0.19773	0.74666	0.19773	0.75034
					0.19784	0.74789	0.19784	0.75155
					0.19797	0.7487	0.19797	0.75237
					0.19808	0.75056	0.19808	0.75422
					0.19819	0.75145	0.19819	0.75513
					0.1983	0.75065	0.1983	0.75414
					0.19841	0.75034	0.19841	0.75382
					0.19851	0.75187	0.19851	0.75521
					0.1986	0.75436	0.1986	0.75769
					0.19874	0.75578	0.19874	0.75918
					0.19885	0.75699	0.19885	0.76027
					0.19895	0.75768	0.19895	0.76091
					0.19906	0.75746	0.19906	0.76064
					0.19916	0.75852	0.19916	0.76163
					0.19926	0.75975	0.19926	0.76293
					0.19938	0.76068	0.19938	0.76394
					0.19947	0.76079	0.19947	0.76406
					0.19959	0.76162	0.19959	0.76475
					0.1997	0.76191	0.1997	0.76525
					0.19982	0.76216	0.19982	0.76548
					0.19994	0.76197	0.19994	0.76539
					0.20005	0.76122	0.20005	0.76483
					0.20016	0.7621	0.20016	0.76575
					0.20031	0.76175	0.20031	0.76547
					0.20043	0.76262	0.20043	0.76631
					0.20051	0.76337	0.20051	0.76703
					0.20063	0.76424	0.20063	0.76789
					0.20075	0.76467	0.20075	0.76821
					0.20085	0.76537	0.20085	0.76886
					0.20094	0.76606	0.20094	0.76964
					0.20104	0.76656	0.20104	0.77017
					0.20114	0.76782	0.20114	0.77138
					0.20124	0.76869	0.20124	0.77226
					0.20132	0.76948	0.20132	0.7731
					0.20141	0.76951	0.20141	0.77315
					0.20154	0.7695	0.20154	0.77307
					0.20167	0.77006	0.20167	0.77367
					0.20177	0.77105	0.20177	0.77467
					0.20188	0.77211	0.20188	0.77586
					0.20197	0.77369	0.20197	0.77743
					0.20206	0.77459	0.20206	0.77841
					0.20216	0.77523	0.20216	0.779
					0.20227	0.77585	0.20227	0.77957
					0.20239	0.77654	0.20239	0.78028
					0.2025	0.77712	0.2025	0.78084
					0.2026	0.7778	0.2026	0.78154
					0.20272	0.77877	0.20272	0.78262
					0.2028	0.77795	0.2028	0.78173
					0.2029	0.77845	0.2029	0.78232
					0.20303	0.77915	0.20303	0.78287
					0.20314	0.78007	0.20314	0.78381
					0.20323	0.77873	0.20323	0.78245
					0.20333	0.77908	0.20333	0.78286
					0.20342	0.77872	0.20342	0.78253
					0.20356	0.77879	0.20356	0.78259
					0.20369	0.77903	0.20369	0.78272
					0.20379	0.77844	0.20379	0.78211
					0.20389	0.77877	0.20389	0.78243
					0.20399	0.77831	0.20399	0.78203
					0.20411	0.77726	0.20411	0.78095
					0.20424	0.77867	0.20424	0.78239
					0.20437	0.77926	0.20437	0.78286
					0.20448	0.77977	0.20448	0.78333
					0.20457	0.77947	0.20457	0.7831
					0.20466	0.78014	0.20466	0.78371
					0.20477	0.78066	0.20477	0.78422
					0.20488	0.77987	0.20488	0.78351
					0.20499	0.78003	0.20499	0.78374
					0.20511	0.78104	0.20511	0.78484
					0.20519	0.78095	0.20519	0.78462
					0.2053	0.78069	0.2053	0.78427
					0.2054	0.78075	0.2054	0.78427
					0.20554	0.78007	0.20554	0.78352
					0.20567	0.78065	0.20567	0.78395
					0.20578	0.78	0.20578	0.78328
					0.20587	0.7817	0.20587	0.78498
					0.20595	0.78122	0.20595	0.78456
					0.20603	0.78039	0.20603	0.7837
					0.20613	0.78055	0.20613	0.78379
					0.20622	0.78075	0.20622	0.78394
					0.20634	0.78043	0.20634	0.78353
					0.20643	0.77865	0.20643	0.78169
					0.20654	0.77851	0.20654	0.78156
					0.20664	0.77723	0.20664	0.78036
					0.20675	0.77685	0.20675	0.77986
					0.20683	0.77793	0.20683	0.78102
					0.20693	0.77884	0.20693	0.78192
					0.20701	0.7783	0.20701	0.78146
					0.20713	0.77882	0.20713	0.78192
					0.20723	0.77876	0.20723	0.78194
					0.20732	0.77817	0.20732	0.78138
					0.20742	0.77788	0.20742	0.78116
					0.20749	0.77876	0.20749	0.78201
					0.20758	0.77871	0.20758	0.78195
					0.20769	0.77795	0.20769	0.7811
					0.20781	0.77732	0.20781	0.78049
					0.20794	0.77697	0.20794	0.78025
					0.20803	0.77682	0.20803	0.78011
					0.20813	0.77656	0.20813	0.77989
					0.20824	0.77623	0.20824	0.77957
					0.20836	0.77663	0.20836	0.77985
					0.20846	0.7764	0.20846	0.77956
					0.20854	0.77611	0.20854	0.77919
					0.20863	0.77614	0.20863	0.77919
					0.20872	0.77558	0.20872	0.77853
					0.20882	0.77472	0.20882	0.77762
					0.20891	0.7752	0.20891	0.77821
					0.20902	0.77606	0.20902	0.77899
					0.20913	0.77609	0.20913	0.77902
					0.20925	0.77625	0.20925	0.77921
					0.20935	0.77514	0.20935	0.77809
					0.20946	0.77392	0.20946	0.77695
					0.20955	0.77284	0.20955	0.77587
					0.20965	0.77326	0.20965	0.77634
					0.20976	0.77313	0.20976	0.77627
					0.20987	0.77311	0.20987	0.77628
					0.20998	0.77315	0.20998	0.77636
					0.21007	0.77298	0.21007	0.77622
					0.21015	0.77268	0.21015	0.77597
					0.21025	0.7719	0.21025	0.77517
					0.21036	0.77171	0.21036	0.77497
					0.21045	0.77261	0.21045	0.77595
					0.21054	0.77302	0.21054	0.77629
					0.21063	0.77265	0.21063	0.77586
					0.21074	0.7733	0.21074	0.77647
					0.21084	0.77399	0.21084	0.77727
					0.21094	0.77413	0.21094	0.77742
					0.21104	0.77351	0.21104	0.77695
					0.21115	0.77358	0.21115	0.77714
					0.21125	0.77424	0.21125	0.77783
					0.21135	0.77447	0.21135	0.77802
					0.21143	0.77362	0.21143	0.77713
					0.21152	0.77445	0.21152	0.77791
					0.21162	0.77402	0.21162	0.77745
					0.21174	0.77335	0.21174	0.77682
					0.21184	0.77335	0.21184	0.77684
					0.21193	0.7744	0.21193	0.77782
					0.21203	0.77559	0.21203	0.779
					0.21214	0.77498	0.21214	0.77843
					0.21227	0.77454	0.21227	0.77802
					0.21235	0.77363	0.21235	0.77712
					0.21242	0.77299	0.21242	0.77644
					0.2125	0.77248	0.2125	0.77601
					0.21258	0.77219	0.21258	0.77569
					0.21265	0.77135	0.21265	0.77485
					0.21275	0.77194	0.21275	0.77543
					0.21288	0.77235	0.21288	0.7759
					0.21299	0.77156	0.21299	0.77506
					0.21308	0.77169	0.21308	0.7752
					0.21316	0.77242	0.21316	0.77587
					0.21325	0.77217	0.21325	0.77571
					0.21335	0.77181	0.21335	0.77529
					0.21344	0.77178	0.21344	0.77522
					0.21355	0.77139	0.21355	0.77475
					0.21367	0.7714	0.21367	0.77473
					0.21375	0.7714	0.21375	0.77471
					0.21382	0.77273	0.21382	0.77598
					0.21391	0.77217	0.21391	0.77539
					0.21401	0.77247	0.21401	0.7757
					0.21413	0.77308	0.21413	0.77626
					0.21421	0.77421	0.21421	0.77745
					0.21433	0.77383	0.21433	0.77708
					0.21444	0.77409	0.21444	0.77741
					0.21453	0.77385	0.21453	0.77717
					0.21461	0.77511	0.21461	0.77833
					0.21474	0.77491	0.21474	0.77813
					0.21485	0.77551	0.21485	0.77865
					0.21495	0.77627	0.21495	0.7794
					0.21503	0.77607	0.21503	0.77911
					0.21512	0.77533	0.21512	0.77831
					0.21524	0.77522	0.21524	0.77818
					0.21534	0.77536	0.21534	0.7784
					0.21543	0.77578	0.21543	0.77882
					0.21554	0.77582	0.21554	0.77872
					0.21563	0.77569	0.21563	0.7787
					0.21571	0.77622	0.21571	0.77926
					0.21579	0.7744	0.21579	0.77741
					0.2159	0.77485	0.2159	0.77788
					0.21601	0.77531	0.21601	0.77834
					0.21609	0.77569	0.21609	0.77869
					0.21618	0.7756	0.21618	0.77861
					0.21626	0.77635	0.21626	0.77938
					0.21637	0.77705	0.21637	0.78011
					0.21645	0.77807	0.21645	0.78116
					0.21652	0.77948	0.21652	0.7825
					0.21658	0.78029	0.21658	0.78332
					0.21669	0.7798	0.21669	0.78272
					0.2168	0.77951	0.2168	0.7824
					0.2169	0.7793	0.2169	0.7821
					0.21697	0.77881	0.21697	0.78167
					0.21706	0.77769	0.21706	0.78057
					0.21714	0.7795	0.21714	0.78232
					0.21723	0.78014	0.21723	0.78293
					0.21733	0.77949	0.21733	0.7824
					0.21743	0.7789	0.21743	0.78182
					0.21752	0.77941	0.21752	0.78235
					0.2176	0.7793	0.2176	0.78221
					0.2177	0.77991	0.2177	0.78279
					0.2178	0.77899	0.2178	0.78183
					0.21787	0.77874	0.21787	0.78153
					0.21795	0.77983	0.21795	0.78249
					0.21805	0.78045	0.21805	0.78319
					0.21813	0.7812	0.21813	0.784
					0.21822	0.78127	0.21822	0.78411
					0.21832	0.78166	0.21832	0.78454
					0.21841	0.7804	0.21841	0.78334
					0.21851	0.7804	0.21851	0.78341
					0.21859	0.78005	0.21859	0.78305
					0.21867	0.78065	0.21867	0.7836
					0.21877	0.78016	0.21877	0.78317
					0.21887	0.77977	0.21887	0.78281
					0.21897	0.77902	0.21897	0.78221
					0.21907	0.77953	0.21907	0.7828
					0.21916	0.78049	0.21916	0.7838
					0.21927	0.78092	0.21927	0.78418
					0.21935	0.78102	0.21935	0.78433
					0.21946	0.7808	0.21946	0.78407
					0.21954	0.78041	0.21954	0.78363
					0.21966	0.78022	0.21966	0.78344
					0.21975	0.78045	0.21975	0.7837
					0.21985	0.78057	0.21985	0.78386
					0.21994	0.78088	0.21994	0.78415
					0.22006	0.78141	0.22006	0.78463
					0.22014	0.78074	0.22014	0.78402
					0.22022	0.78102	0.22022	0.78437
					0.2203	0.78113	0.2203	0.78451
					0.2204	0.78004	0.2204	0.78343
					0.22048	0.77931	0.22048	0.78269
					0.22059	0.78015	0.22059	0.78346
					0.22066	0.77965	0.22066	0.78288
					0.22074	0.77968	0.22074	0.78295
					0.2208	0.77973	0.2208	0.78296
					0.22088	0.77952	0.22088	0.78283
					0.22097	0.77769	0.22097	0.78109
					0.22108	0.77746	0.22108	0.78087
					0.22118	0.779	0.22118	0.78238
					0.22126	0.77928	0.22126	0.78274
					0.22135	0.77818	0.22135	0.78168
					0.22145	0.77712	0.22145	0.78066
					0.22153	0.77729	0.22153	0.78091
					0.22162	0.7776	0.22162	0.78123
					0.2217	0.77696	0.2217	0.78066
					0.22183	0.7774	0.22183	0.78107
					0.2219	0.77716	0.2219	0.78077
					0.22198	0.7771	0.22198	0.78069
					0.22204	0.77804	0.22204	0.78152
					0.22212	0.77713	0.22212	0.78061
					0.2222	0.77697	0.2222	0.78041
					0.22232	0.77707	0.22232	0.78043
					0.2224	0.77755	0.2224	0.78091
					0.22251	0.77689	0.22251	0.78018
					0.22261	0.77605	0.22261	0.77926
					0.22271	0.77493	0.22271	0.7781
					0.2228	0.77477	0.2228	0.77795
					0.22292	0.77504	0.22292	0.7783
					0.22302	0.77412	0.22302	0.77734
					0.2231	0.77389	0.2231	0.7771
					0.22317	0.77193	0.22317	0.77519
					0.22324	0.77252	0.22324	0.7757
					0.22333	0.7724	0.22333	0.77548
					0.22343	0.77317	0.22343	0.77624
					0.22354	0.77269	0.22354	0.77574
					0.22362	0.77153	0.22362	0.77457
					0.2237	0.77145	0.2237	0.77441
					0.2238	0.77118	0.2238	0.77401
					0.22388	0.77073	0.22388	0.77358
					0.22395	0.77112	0.22395	0.7739
					0.22403	0.77053	0.22403	0.77329
					0.22411	0.77017	0.22411	0.77291
					0.22419	0.769	0.22419	0.7718
					0.22427	0.76842	0.22427	0.77119
					0.22437	0.76852	0.22437	0.77139
					0.22444	0.76904	0.22444	0.77185
					0.22453	0.76872	0.22453	0.7715
					0.22462	0.76773	0.22462	0.77071
					0.22473	0.76771	0.22473	0.77058
					0.22481	0.76687	0.22481	0.76977
					0.2249	0.76713	0.2249	0.76999
					0.22498	0.76691	0.22498	0.76967
					0.22505	0.76654	0.22505	0.76927
					0.22512	0.76577	0.22512	0.76852
					0.22518	0.76582	0.22518	0.76851
					0.22527	0.76475	0.22527	0.76748
					0.22537	0.76626	0.22537	0.76894
					0.22547	0.7652	0.22547	0.7678
					0.22555	0.76513	0.22555	0.76776
					0.22562	0.76481	0.22562	0.76745
					0.22571	0.76472	0.22571	0.76742
					0.22579	0.76417	0.22579	0.7669
					0.22591	0.7641	0.22591	0.76688
					0.22599	0.76477	0.22599	0.76752
					0.22607	0.76464	0.22607	0.76741
					0.22616	0.76248	0.22616	0.76536
					0.22625	0.76307	0.22625	0.76601
					0.22632	0.76292	0.22632	0.76577
					0.22641	0.76352	0.22641	0.76636
					0.22651	0.76239	0.22651	0.76535
					0.22661	0.76361	0.22661	0.76665
					0.22671	0.76254	0.22671	0.7656
					0.22676	0.76223	0.22676	0.76528
					0.22684	0.7631	0.22684	0.7661
					0.22693	0.76198	0.22693	0.76517
					0.22701	0.76091	0.22701	0.76411
					0.2271	0.76068	0.2271	0.76385
					0.22719	0.76071	0.22719	0.76387
					0.22728	0.75948	0.22728	0.76264
					0.22736	0.75929	0.22736	0.76249
					0.22742	0.75969	0.22742	0.76283
					0.2275	0.75969	0.2275	0.76285
					0.22758	0.75815	0.22758	0.76147
					0.22767	0.75884	0.22767	0.76206
					0.22776	0.75808	0.22776	0.76129
					0.22785	0.75863	0.22785	0.76181
					0.22795	0.75853	0.22795	0.7616
					0.22803	0.75808	0.22803	0.76112
					0.22811	0.75765	0.22811	0.76078
					0.22819	0.75819	0.22819	0.76144
					0.22827	0.75728	0.22827	0.76053
					0.22836	0.75789	0.22836	0.76109
					0.22844	0.75758	0.22844	0.7608
					0.22853	0.75655	0.22853	0.75987
					0.22864	0.75628	0.22864	0.75959
					0.22874	0.75723	0.22874	0.76055
					0.22883	0.75615	0.22883	0.75949
					0.2289	0.75736	0.2289	0.76066
					0.22899	0.75687	0.22899	0.76017
					0.22908	0.75681	0.22908	0.76006
					0.22916	0.75727	0.22916	0.7605
					0.22926	0.75685	0.22926	0.76014
					0.22934	0.75638	0.22934	0.75969
					0.22942	0.75706	0.22942	0.76049
					0.2295	0.7571	0.2295	0.76049
					0.22959	0.75628	0.22959	0.75974
					0.22968	0.75741	0.22968	0.76094
					0.22976	0.75803	0.22976	0.76151
					0.22985	0.75676	0.22985	0.76029
					0.22992	0.7552	0.22992	0.75874
					0.22998	0.75492	0.22998	0.75838
					0.23006	0.75352	0.23006	0.75701
					0.23014	0.75337	0.23014	0.75679
					0.23021	0.75234	0.23021	0.75565
					0.2303	0.75182	0.2303	0.75507
					0.23039	0.75156	0.23039	0.75474
					0.23046	0.7515	0.23046	0.7547
					0.23054	0.75189	0.23054	0.75502
					0.23061	0.75142	0.23061	0.75449
					0.2307	0.7495	0.2307	0.75262
					0.2308	0.75038	0.2308	0.75348
					0.23088	0.74959	0.23088	0.75268
					0.23098	0.74952	0.23098	0.75257
					0.23107	0.74701	0.23107	0.74999
					0.23115	0.74679	0.23115	0.7497
					0.23122	0.74678	0.23122	0.74966
					0.23128	0.7473	0.23128	0.75016
					0.23136	0.74792	0.23136	0.75071
					0.23144	0.7472	0.23144	0.74994
					0.23152	0.74755	0.23152	0.75023
					0.23159	0.74681	0.23159	0.7494
					0.23165	0.74695	0.23165	0.74953
					0.23173	0.74701	0.23173	0.74966
					0.23181	0.74684	0.23181	0.74951
					0.23188	0.74648	0.23188	0.74912
					0.23198	0.74534	0.23198	0.74791
					0.23209	0.74513	0.23209	0.74768
					0.23218	0.74397	0.23218	0.74649
					0.23227	0.74433	0.23227	0.74688
					0.23234	0.74343	0.23234	0.746
					0.23243	0.74263	0.23243	0.74524
					0.2325	0.74146	0.2325	0.74408
					0.23259	0.74095	0.23259	0.74359
					0.23269	0.741	0.23269	0.74363
					0.23278	0.74232	0.23278	0.74483
					0.23287	0.74175	0.23287	0.74421
					0.23293	0.74067	0.23293	0.74308
					0.233	0.74085	0.233	0.7432
					0.23309	0.74109	0.23309	0.74334
					0.23318	0.73986	0.23318	0.74216
					0.23324	0.7406	0.23324	0.7428
					0.23332	0.74005	0.23332	0.74225
					0.23339	0.73964	0.23339	0.74187
					0.23345	0.73977	0.23345	0.742
					0.23354	0.73898	0.23354	0.74125
					0.23363	0.73995	0.23363	0.74222
					0.23371	0.74073	0.23371	0.74297
					0.23379	0.74002	0.23379	0.74229
					0.23389	0.73905	0.23389	0.7414
					0.23398	0.7379	0.23398	0.74024
					0.23406	0.73767	0.23406	0.73995
					0.23414	0.73801	0.23414	0.74021
					0.23425	0.73786	0.23425	0.74009
					0.23434	0.73722	0.23434	0.73951
					0.23442	0.7363	0.23442	0.73873
					0.23449	0.7363	0.23449	0.73866
					0.23456	0.73728	0.23456	0.73957
					0.23464	0.736	0.23464	0.73825
					0.23472	0.73606	0.23472	0.73839
					0.23478	0.73658	0.23478	0.73899
					0.23485	0.73726	0.23485	0.73963
					0.23492	0.73539	0.23492	0.73763
					0.235	0.73559	0.235	0.73787
					0.23506	0.73576	0.23506	0.73807
					0.23512	0.73459	0.23512	0.73699
					0.2352	0.734	0.2352	0.7364
					0.23528	0.73262	0.23528	0.73504
					0.23536	0.73108	0.23536	0.73353
					0.23543	0.73008	0.23543	0.73263
					0.2355	0.73067	0.2355	0.73319
					0.23558	0.73079	0.23558	0.73322
					0.23566	0.72992	0.23566	0.73245
					0.23574	0.72925	0.23574	0.73179
					0.23583	0.72918	0.23583	0.73163
					0.23592	0.7287	0.23592	0.73124
					0.23599	0.72946	0.23599	0.7321
					0.23606	0.7294	0.23606	0.73208
					0.23614	0.7291	0.23614	0.73187
					0.23624	0.72924	0.23624	0.73203
					0.23632	0.72824	0.23632	0.73107
					0.23639	0.72741	0.23639	0.73021
					0.23647	0.7276	0.23647	0.7305
					0.23655	0.72742	0.23655	0.73038
					0.23662	0.72734	0.23662	0.73031
					0.2367	0.72732	0.2367	0.73029
					0.23677	0.7286	0.23677	0.73149
					0.23684	0.72851	0.23684	0.73146
					0.23692	0.72803	0.23692	0.73101
					0.23701	0.72726	0.23701	0.7303
					0.2371	0.7271	0.2371	0.73023
					0.23719	0.72594	0.23719	0.72917
					0.23727	0.72546	0.23727	0.72868
					0.23735	0.72655	0.23735	0.72979
					0.23742	0.72621	0.23742	0.72955
					0.2375	0.72539	0.2375	0.72874
					0.23758	0.72425	0.23758	0.7276
					0.23769	0.7239	0.23769	0.72719
					0.23777	0.72299	0.23777	0.72618
					0.23784	0.72209	0.23784	0.72539
					0.23794	0.72318	0.23794	0.72652
					0.23803	0.72387	0.23803	0.72721
					0.23809	0.72314	0.23809	0.72659
					0.23814	0.7239	0.23814	0.72746
					0.2382	0.72349	0.2382	0.72712
					0.23828	0.72318	0.23828	0.72684
					0.23837	0.72357	0.23837	0.72728
					0.23847	0.72344	0.23847	0.72716
					0.23853	0.72311	0.23853	0.72687
					0.2386	0.72166	0.2386	0.72542
					0.23868	0.72117	0.23868	0.72505
					0.23877	0.72098	0.23877	0.72489
					0.23884	0.72019	0.23884	0.72401
					0.23891	0.71985	0.23891	0.72359
					0.239	0.71912	0.239	0.72279
					0.23909	0.72056	0.23909	0.72424
					0.23917	0.71918	0.23917	0.72283
					0.23923	0.71862	0.23923	0.7223
					0.23931	0.71784	0.23931	0.72148
					0.23938	0.71629	0.23938	0.71993
					0.23948	0.71513	0.23948	0.71874
					0.23955	0.71572	0.23955	0.71933
					0.23962	0.71621	0.23962	0.71978
					0.23971	0.71631	0.23971	0.71982
					0.23978	0.71537	0.23978	0.71887
					0.23985	0.71449	0.23985	0.71802
					0.23993	0.71364	0.23993	0.71715
					0.24001	0.71362	0.24001	0.71715
					0.24008	0.7145	0.24008	0.71795
					0.24016	0.71535	0.24016	0.71881
					0.24023	0.71477	0.24023	0.71822
					0.24029	0.71461	0.24029	0.71805
					0.24035	0.71421	0.24035	0.71773
					0.24042	0.71492	0.24042	0.71847
					0.24048	0.71609	0.24048	0.71953
					0.24057	0.71659	0.24057	0.72003
					0.24063	0.71637	0.24063	0.71986
					0.24073	0.71719	0.24073	0.7206
					0.2408	0.71701	0.2408	0.72046
					0.24087	0.71614	0.24087	0.71962
					0.24097	0.7156	0.24097	0.71909
					0.24105	0.71572	0.24105	0.71919
					0.24111	0.71494	0.24111	0.71848
					0.24118	0.71535	0.24118	0.71886
					0.24126	0.71547	0.24126	0.71905
					0.24134	0.71593	0.24134	0.71947
					0.24143	0.71663	0.24143	0.72011
					0.24149	0.71516	0.24149	0.7187
					0.24157	0.71471	0.24157	0.71832
					0.24164	0.71383	0.24164	0.7174
					0.2417	0.71453	0.2417	0.71803
					0.24178	0.71516	0.24178	0.71872
					0.24184	0.71449	0.24184	0.71805
					0.2419	0.7132	0.2419	0.71694
					0.24197	0.71465	0.24197	0.71833
					0.24205	0.71358	0.24205	0.71719
					0.24212	0.71434	0.24212	0.71783
					0.2422	0.71419	0.2422	0.71772
					0.24227	0.7138	0.24227	0.71726
					0.24235	0.71304	0.24235	0.71653
					0.24243	0.71279	0.24243	0.71623
					0.24249	0.71078	0.24249	0.71421
					0.24257	0.70994	0.24257	0.71342
					0.24265	0.70964	0.24265	0.71314
					0.24272	0.70857	0.24272	0.71203
					0.24279	0.7076	0.24279	0.71111
					0.24287	0.70837	0.24287	0.71186
					0.24295	0.70774	0.24295	0.71125
					0.24302	0.70889	0.24302	0.71238
					0.2431	0.70922	0.2431	0.71271
					0.24317	0.70839	0.24317	0.71188
					0.24323	0.70695	0.24323	0.7105
					0.24331	0.70673	0.24331	0.71031
					0.24343	0.70637	0.24343	0.70996
					0.24352	0.70644	0.24352	0.71005
					0.2436	0.70622	0.2436	0.70994
					0.24368	0.7052	0.24368	0.70895
					0.24376	0.70445	0.24376	0.70813
					0.24383	0.70471	0.24383	0.70833
					0.24388	0.70409	0.24388	0.7077
					0.24397	0.70316	0.24397	0.70676
					0.24403	0.70354	0.24403	0.70716
					0.24409	0.70386	0.24409	0.7075
					0.24416	0.70286	0.24416	0.70651
					0.24423	0.70174	0.24423	0.7054
					0.24429	0.70162	0.24429	0.70535
					0.24438	0.703	0.24438	0.70668
					0.24446	0.70195	0.24446	0.70574
					0.24454	0.70125	0.24454	0.70499
					0.24461	0.70179	0.24461	0.70554
					0.24469	0.70088	0.24469	0.70452
					0.24476	0.70021	0.24476	0.70375
					0.24482	0.70144	0.24482	0.70506
					0.24489	0.7022	0.24489	0.70589
					0.24497	0.70195	0.24497	0.7055
					0.24504	0.70107	0.24504	0.70456
					0.24511	0.70051	0.24511	0.70392
					0.24518	0.69964	0.24518	0.70318
					0.24524	0.6999	0.24524	0.7035
					0.24531	0.69981	0.24531	0.7034
					0.2454	0.69964	0.2454	0.70316
					0.24547	0.69828	0.24547	0.70179
					0.24553	0.69716	0.24553	0.70072
					0.24561	0.69697	0.24561	0.70047
					0.24569	0.69623	0.24569	0.69961
					0.24577	0.69644	0.24577	0.69968
					0.24585	0.69652	0.24585	0.69976
					0.24591	0.69482	0.24591	0.69794
					0.246	0.69384	0.246	0.69693
					0.24607	0.69186	0.24607	0.69495
					0.24613	0.69201	0.24613	0.69514
					0.2462	0.69127	0.2462	0.69426
					0.24627	0.69192	0.24627	0.69492
					0.24635	0.69058	0.24635	0.6936
					0.24641	0.69025	0.24641	0.69328
					0.24647	0.68859	0.24647	0.69165
					0.24653	0.68791	0.24653	0.69099
					0.24662	0.68785	0.24662	0.691
					0.24671	0.68802	0.24671	0.69114
					0.24678	0.6881	0.24678	0.69119
					0.24688	0.68862	0.24688	0.69172
					0.24695	0.68952	0.24695	0.69262
					0.24702	0.68876	0.24702	0.6918
					0.24708	0.68793	0.24708	0.69099
					0.24716	0.68743	0.24716	0.69047
					0.24722	0.687	0.24722	0.69002
					0.24728	0.68769	0.24728	0.69072
					0.24735	0.68837	0.24735	0.69148
					0.24742	0.68899	0.24742	0.69211
					0.24749	0.68875	0.24749	0.69196
					0.24757	0.68979	0.24757	0.6929
					0.24765	0.68961	0.24765	0.6927
					0.24771	0.68958	0.24771	0.69266
					0.24779	0.69013	0.24779	0.69314
					0.24786	0.68995	0.24786	0.69297
					0.24793	0.68943	0.24793	0.69255
					0.24801	0.68941	0.24801	0.69247
					0.24809	0.68776	0.24809	0.69097
					0.24816	0.68619	0.24816	0.68945
					0.24823	0.68649	0.24823	0.6897
					0.24832	0.68772	0.24832	0.69099
					0.24838	0.68752	0.24838	0.69079
					0.24844	0.68727	0.24844	0.69052
					0.24851	0.68692	0.24851	0.69012
					0.24857	0.68653	0.24857	0.68968
					0.24867	0.68572	0.24867	0.68877
					0.24875	0.68501	0.24875	0.68812
					0.24881	0.685	0.24881	0.68813
					0.24888	0.68558	0.24888	0.68858
					0.24896	0.68542	0.24896	0.68835
					0.24902	0.68515	0.24902	0.68816
					0.24909	0.68518	0.24909	0.68829
					0.24917	0.68567	0.24917	0.68876
					0.24925	0.68595	0.24925	0.68904
					0.24932	0.68694	0.24932	0.68988
					0.24938	0.68575	0.24938	0.68872
					0.24943	0.68607	0.24943	0.689
					0.2495	0.68553	0.2495	0.68843
					0.24957	0.68563	0.24957	0.68852
					0.24964	0.68443	0.24964	0.68741
					0.24971	0.68449	0.24971	0.68754
					0.24977	0.68511	0.24977	0.6882
					0.24983	0.68552	0.24983	0.68862
					0.24989	0.68501	0.24989	0.68807
					0.24996	0.68466	0.24996	0.68769
					0.25003	0.68456	0.25003	0.68746
					0.2501	0.68574	0.2501	0.68868
					0.25017	0.68494	0.25017	0.68784
					0.25023	0.68576	0.25023	0.68851
					0.2503	0.68396	0.2503	0.68668
					0.25037	0.68283	0.25037	0.68554
					0.25043	0.68183	0.25043	0.68458
					0.25051	0.68213	0.25051	0.68491
					0.25058	0.68176	0.25058	0.68455
					0.25064	0.68209	0.25064	0.68484
					0.25071	0.68163	0.25071	0.68438
					0.25078	0.68162	0.25078	0.68433
					0.25084	0.68178	0.25084	0.68446
					0.25091	0.68083	0.25091	0.68366
					0.25099	0.67982	0.25099	0.68274
					0.25109	0.68055	0.25109	0.68343
					0.25115	0.68133	0.25115	0.68425
					0.25122	0.68224	0.25122	0.68517
					0.25129	0.68127	0.25129	0.68409
					0.25135	0.68162	0.25135	0.68432
					0.25142	0.68219	0.25142	0.68481
					0.25148	0.68207	0.25148	0.6847
					0.25155	0.68166	0.25155	0.68423
					0.25162	0.68204	0.25162	0.68462
					0.25169	0.68276	0.25169	0.68529
					0.25178	0.68322	0.25178	0.68579
					0.25183	0.68338	0.25183	0.68613
					0.25189	0.68361	0.25189	0.68641
					0.25196	0.6832	0.25196	0.6859
					0.25204	0.68328	0.25204	0.68595
					0.2521	0.68333	0.2521	0.68608
					0.25218	0.68262	0.25218	0.68544
					0.25227	0.68186	0.25227	0.68476
					0.25235	0.68355	0.25235	0.68638
					0.25243	0.68271	0.25243	0.68552
					0.25251	0.68128	0.25251	0.6842
					0.25259	0.68057	0.25259	0.68359
					0.25265	0.68082	0.25265	0.68386
					0.25272	0.67956	0.25272	0.6826
					0.25279	0.6795	0.25279	0.68262
					0.25287	0.67933	0.25287	0.68246
					0.25293	0.679	0.25293	0.6823
					0.25299	0.67774	0.25299	0.68102
					0.25305	0.67667	0.25305	0.68016
					0.25312	0.67621	0.25312	0.6798
					0.25319	0.67663	0.25319	0.68025
					0.25327	0.67614	0.25327	0.67976
					0.25333	0.67605	0.25333	0.67974
					0.2534	0.67482	0.2534	0.67846
					0.25346	0.67515	0.25346	0.6788
					0.25353	0.67489	0.25353	0.67856
					0.25359	0.67681	0.25359	0.68041
					0.25366	0.67713	0.25366	0.6807
					0.25373	0.67792	0.25373	0.68149
					0.2538	0.67805	0.2538	0.68164
					0.25387	0.6777	0.25387	0.68137
					0.25393	0.678	0.25393	0.68171
					0.25397	0.67784	0.25397	0.68157
					0.25402	0.67772	0.25402	0.68153
					0.25409	0.6783	0.25409	0.68221
					0.25416	0.67861	0.25416	0.68257
					0.25423	0.67981	0.25423	0.6838
					0.25429	0.67919	0.25429	0.68322
					0.25436	0.679	0.25436	0.68308
					0.25442	0.67934	0.25442	0.68344
					0.25451	0.67864	0.25451	0.68274
					0.25457	0.67726	0.25457	0.68151
					0.25464	0.67676	0.25464	0.68117
					0.25469	0.67624	0.25469	0.68074
					0.25475	0.67499	0.25475	0.6795
					0.25483	0.67472	0.25483	0.67913
					0.25491	0.67469	0.25491	0.67905
					0.25498	0.67456	0.25498	0.67899
					0.25504	0.67513	0.25504	0.67941
					0.25511	0.67608	0.25511	0.6803
					0.25517	0.67551	0.25517	0.67981
					0.25524	0.67381	0.25524	0.67807
					0.25532	0.67372	0.25532	0.67808
					0.25541	0.67401	0.25541	0.67838
					0.25549	0.67427	0.25549	0.67866
					0.25556	0.67529	0.25556	0.67975
					0.25564	0.67517	0.25564	0.6797
					0.2557	0.67435	0.2557	0.67882
					0.25576	0.67376	0.25576	0.67819
					0.25581	0.67386	0.25581	0.67844
					0.25587	0.67462	0.25587	0.67929
					0.25594	0.67497	0.25594	0.6795
					0.25602	0.67486	0.25602	0.67922
					0.2561	0.67369	0.2561	0.67793
					0.25618	0.67388	0.25618	0.67809
					0.25623	0.67289	0.25623	0.67706
					0.25631	0.6729	0.25631	0.67695
					0.25638	0.6735	0.25638	0.67747
					0.25645	0.67236	0.25645	0.67638
					0.25651	0.67307	0.25651	0.67695
					0.25657	0.67435	0.25657	0.67811
					0.25663	0.67379	0.25663	0.67756
					0.25669	0.67322	0.25669	0.6769
					0.25675	0.67336	0.25675	0.67699
					0.25681	0.67376	0.25681	0.67734
					0.25688	0.67456	0.25688	0.67817
					0.25695	0.6741	0.25695	0.67782
					0.25704	0.6721	0.25704	0.67576
					0.2571	0.67142	0.2571	0.67515
					0.25716	0.67048	0.25716	0.67428
					0.25721	0.67072	0.25721	0.67457
					0.25727	0.67153	0.25727	0.67535
					0.25734	0.6725	0.25734	0.67631
					0.25741	0.67203	0.25741	0.67572
					0.25748	0.6729	0.25748	0.67663
					0.25755	0.67204	0.25755	0.67574
					0.25761	0.67292	0.25761	0.6765
					0.25768	0.6728	0.25768	0.67633
					0.25775	0.67217	0.25775	0.67574
					0.25782	0.67421	0.25782	0.67768
					0.2579	0.67429	0.2579	0.67769
					0.25796	0.6728	0.25796	0.6763
					0.25804	0.67288	0.25804	0.67642
					0.25811	0.67209	0.25811	0.6757
					0.25816	0.67282	0.25816	0.67649
					0.25821	0.67343	0.25821	0.67715
					0.25826	0.67508	0.25826	0.67884
					0.25834	0.67526	0.25834	0.67898
					0.2584	0.67538	0.2584	0.67921
					0.25847	0.67539	0.25847	0.6792
					0.25852	0.67626	0.25852	0.68005
					0.25857	0.67546	0.25857	0.67927
					0.25864	0.67583	0.25864	0.67954
					0.2587	0.67671	0.2587	0.6804
					0.25875	0.6768	0.25875	0.68047
					0.25882	0.67562	0.25882	0.67922
					0.25889	0.67415	0.25889	0.67789
					0.25896	0.67463	0.25896	0.6783
					0.25903	0.67472	0.25903	0.67834
					0.2591	0.67417	0.2591	0.67776
					0.25917	0.67405	0.25917	0.67774
					0.25924	0.67392	0.25924	0.67761
					0.25929	0.67481	0.25929	0.67845
					0.25935	0.67457	0.25935	0.67826
					0.2594	0.67514	0.2594	0.67893
					0.25947	0.6758	0.25947	0.67947
					0.25954	0.67566	0.25954	0.67941
					0.25961	0.6735	0.25961	0.67729
					0.25967	0.67322	0.25967	0.67715
					0.25973	0.67497	0.25973	0.67883
					0.25981	0.67523	0.25981	0.67898
					0.25987	0.67559	0.25987	0.67929
					0.25993	0.6766	0.25993	0.68035
					0.26	0.67711	0.26	0.68082
					0.26007	0.67614	0.26007	0.67986
					0.26013	0.67685	0.26013	0.6805
					0.26019	0.67628	0.26019	0.67996
					0.26024	0.67522	0.26024	0.67908
					0.26033	0.6741	0.26033	0.67804
					0.2604	0.67224	0.2604	0.67628
					0.26046	0.67207	0.26046	0.67609
					0.26052	0.67172	0.26052	0.67575
					0.26058	0.67108	0.26058	0.67513
					0.26066	0.67101	0.26066	0.67505
					0.26072	0.67028	0.26072	0.67432
					0.26078	0.67034	0.26078	0.67441
					0.26085	0.67007	0.26085	0.67415
					0.26093	0.66923	0.26093	0.67328
					0.26099	0.66872	0.26099	0.67277
					0.26107	0.6669	0.26107	0.67093
					0.26113	0.66588	0.26113	0.66987
					0.26119	0.66625	0.26119	0.67021
					0.26126	0.66556	0.26126	0.66949
					0.26133	0.66539	0.26133	0.66925
					0.26138	0.66637	0.26138	0.67015
					0.26143	0.66687	0.26143	0.67068
					0.26149	0.66665	0.26149	0.6705
					0.26157	0.6664	0.26157	0.67025
					0.26163	0.6655	0.26163	0.66941
					0.26169	0.66622	0.26169	0.67015
					0.26174	0.66535	0.26174	0.66934
					0.2618	0.66572	0.2618	0.6696
					0.26188	0.66513	0.26188	0.66902
					0.26195	0.66453	0.26195	0.66828
					0.262	0.66407	0.262	0.66781
					0.26208	0.66316	0.26208	0.66688
					0.26214	0.6616	0.26214	0.66518
					0.2622	0.66153	0.2622	0.66516
					0.26226	0.66209	0.26226	0.66567
					0.26234	0.66221	0.26234	0.6658
					0.2624	0.66218	0.2624	0.6657
					0.26246	0.66081	0.26246	0.66428
					0.26252	0.66035	0.26252	0.66383
					0.26259	0.66115	0.26259	0.66478
					0.26265	0.66199	0.26265	0.66556
					0.26273	0.66212	0.26273	0.6656
					0.2628	0.66233	0.2628	0.6659
					0.26287	0.6612	0.26287	0.66483
					0.26294	0.66155	0.26294	0.66523
					0.26302	0.66282	0.26302	0.66643
					0.26307	0.66242	0.26307	0.66608
					0.26313	0.66103	0.26313	0.66475
					0.2632	0.66271	0.2632	0.66641
					0.26326	0.66181	0.26326	0.66553
					0.26332	0.66136	0.26332	0.66511
					0.2634	0.66049	0.2634	0.6642
					0.26346	0.65958	0.26346	0.66327
					0.26352	0.6595	0.26352	0.66321
					0.26357	0.66012	0.26357	0.66388
					0.26363	0.6616	0.26363	0.66534
					0.26369	0.66042	0.26369	0.66426
					0.26377	0.66044	0.26377	0.66429
					0.26384	0.6597	0.26384	0.66362
					0.26391	0.65997	0.26391	0.66386
					0.26396	0.66136	0.26396	0.66526
					0.26402	0.6605	0.26402	0.66444
					0.26408	0.66027	0.26408	0.66425
					0.26413	0.66101	0.26413	0.66509
					0.26419	0.66106	0.26419	0.66522
					0.26425	0.66296	0.26425	0.66714
					0.26432	0.66136	0.26432	0.66554
					0.26439	0.66141	0.26439	0.66565
					0.26444	0.66273	0.26444	0.66694
					0.26449	0.66377	0.26449	0.66797
					0.26456	0.66359	0.26456	0.6678
					0.26461	0.66263	0.26461	0.66686
					0.26466	0.66313	0.26466	0.66732
					0.26472	0.6616	0.26472	0.66592
					0.26479	0.66191	0.26479	0.66626
					0.26485	0.66212	0.26485	0.66645
					0.26489	0.66262	0.26489	0.66679
					0.26495	0.6613	0.26495	0.66548
					0.26503	0.66053	0.26503	0.66467
					0.26509	0.66029	0.26509	0.66448
					0.26515	0.65888	0.26515	0.66301
					0.26521	0.65922	0.26521	0.6635
					0.26527	0.65908	0.26527	0.66345
					0.26534	0.65928	0.26534	0.66358
					0.26541	0.65942	0.26541	0.66381
					0.26547	0.65918	0.26547	0.6636
					0.26553	0.65866	0.26553	0.6632
					0.26559	0.65789	0.26559	0.66241
					0.26565	0.65916	0.26565	0.66366
					0.26571	0.65841	0.26571	0.66296
					0.26578	0.65962	0.26578	0.66412
					0.26584	0.65988	0.26584	0.66441
					0.26591	0.65807	0.26591	0.66277
					0.26598	0.65765	0.26598	0.66237
					0.26603	0.65779	0.26603	0.66258
					0.26609	0.65794	0.26609	0.66264
					0.26616	0.65639	0.26616	0.66108
					0.26624	0.65623	0.26624	0.66103
					0.26629	0.6559	0.26629	0.6607
					0.26635	0.65476	0.26635	0.65956
					0.26641	0.65416	0.26641	0.65893
					0.26646	0.65526	0.26646	0.66005
					0.26653	0.65344	0.26653	0.65823
					0.2666	0.65304	0.2666	0.65799
					0.26666	0.65252	0.26666	0.65738
					0.26674	0.65254	0.26674	0.65728
					0.26681	0.65279	0.26681	0.65746
					0.26689	0.65197	0.26689	0.65652
					0.26695	0.65178	0.26695	0.65631
					0.26702	0.65205	0.26702	0.65652
					0.26708	0.65191	0.26708	0.65633
					0.26713	0.65099	0.26713	0.65543
					0.2672	0.64975	0.2672	0.65422
					0.26725	0.64894	0.26725	0.65348
					0.26731	0.64733	0.26731	0.65198
					0.26737	0.64729	0.26737	0.65192
					0.26743	0.64866	0.26743	0.65321
					0.26749	0.64828	0.26749	0.65289
					0.26754	0.64719	0.26754	0.65177
					0.26758	0.64708	0.26758	0.65161
					0.26763	0.64677	0.26763	0.65133
					0.26769	0.6458	0.26769	0.65029
					0.26774	0.64584	0.26774	0.65022
					0.2678	0.64688	0.2678	0.65124
					0.26787	0.64569	0.26787	0.65013
					0.26794	0.6449	0.26794	0.64928
					0.268	0.64344	0.268	0.64789
					0.26804	0.64246	0.26804	0.64681
					0.26809	0.64151	0.26809	0.64592
					0.26815	0.64123	0.26815	0.64565
					0.26821	0.64054	0.26821	0.64494
					0.26829	0.63979	0.26829	0.64413
					0.26835	0.63931	0.26835	0.64363
					0.26841	0.63852	0.26841	0.64293
					0.26848	0.63874	0.26848	0.64295
					0.26854	0.63794	0.26854	0.64223
					0.26861	0.6381	0.26861	0.64243
					0.26868	0.63757	0.26868	0.64197
					0.26874	0.63814	0.26874	0.64245
					0.26881	0.638	0.26881	0.64232
					0.26887	0.63653	0.26887	0.64081
					0.26895	0.63639	0.26895	0.64073
					0.26899	0.63608	0.26899	0.64052
					0.26904	0.63708	0.26904	0.64138
					0.26909	0.63693	0.26909	0.6412
					0.26915	0.63595	0.26915	0.64018
					0.2692	0.63476	0.2692	0.639
					0.26927	0.63395	0.26927	0.63825
					0.26932	0.63381	0.26932	0.63819
					0.26938	0.63221	0.26938	0.63664
					0.26943	0.63261	0.26943	0.637
					0.26949	0.63311	0.26949	0.63742
					0.26955	0.6319	0.26955	0.63627
					0.26961	0.6307	0.26961	0.63504
					0.26966	0.63043	0.26966	0.6347
					0.26973	0.63155	0.26973	0.63583
					0.2698	0.63011	0.2698	0.63438
					0.2699	0.63074	0.2699	0.63492
					0.26996	0.63049	0.26996	0.63464
					0.27002	0.63231	0.27002	0.6364
					0.27008	0.63186	0.27008	0.63593
					0.27015	0.63177	0.27015	0.63584
					0.2702	0.63309	0.2702	0.63712
					0.27026	0.63447	0.27026	0.63842
					0.27031	0.63279	0.27031	0.63677
					0.27036	0.63279	0.27036	0.63677
					0.27044	0.63243	0.27044	0.63645
					0.27049	0.63309	0.27049	0.63721
					0.27055	0.63202	0.27055	0.63611
					0.27062	0.63311	0.27062	0.63723
					0.27068	0.63309	0.27068	0.63718
					0.27073	0.63392	0.27073	0.6379
					0.27078	0.63597	0.27078	0.63989
					0.27083	0.63625	0.27083	0.64027
					0.2709	0.63559	0.2709	0.63941
					0.27096	0.63694	0.27096	0.64075
					0.27106	0.63578	0.27106	0.63954
					0.27112	0.63511	0.27112	0.63902
					0.27118	0.63482	0.27118	0.63884
					0.27123	0.63502	0.27123	0.63909
					0.27129	0.63558	0.27129	0.63974
					0.27136	0.63721	0.27136	0.64135
					0.27143	0.63563	0.27143	0.63969
					0.2715	0.63508	0.2715	0.63912
					0.27155	0.63451	0.27155	0.63869
					0.27159	0.63473	0.27159	0.63885
					0.27164	0.63485	0.27164	0.63891
					0.2717	0.63552	0.2717	0.63955
					0.27175	0.638	0.27175	0.64213
					0.27181	0.63785	0.27181	0.64198
					0.27186	0.6377	0.27186	0.64189
					0.27193	0.63637	0.27193	0.64065
					0.27199	0.63591	0.27199	0.64011
					0.27204	0.63616	0.27204	0.64024
					0.2721	0.63602	0.2721	0.64004
					0.27215	0.63537	0.27215	0.63938
					0.27221	0.6359	0.27221	0.63991
					0.27226	0.63653	0.27226	0.64055
					0.27232	0.63698	0.27232	0.641
					0.2724	0.63629	0.2724	0.64024
					0.27246	0.63561	0.27246	0.6395
					0.27253	0.63586	0.27253	0.6399
					0.2726	0.63595	0.2726	0.63985
					0.27265	0.63624	0.27265	0.64027
					0.2727	0.63692	0.2727	0.6409
					0.27275	0.63749	0.27275	0.64144
					0.2728	0.63805	0.2728	0.64212
					0.27286	0.63966	0.27286	0.6437
					0.27294	0.64063	0.27294	0.64491
					0.273	0.64043	0.273	0.64478
					0.27306	0.63908	0.27306	0.64353
					0.27312	0.63764	0.27312	0.64213
					0.27317	0.63876	0.27317	0.64326
					0.27323	0.638	0.27323	0.64249
					0.27329	0.63868	0.27329	0.64322
					0.27337	0.63877	0.27337	0.64333
					0.27344	0.63935	0.27344	0.64382
					0.2735	0.63804	0.2735	0.64265
					0.27355	0.6381	0.27355	0.64268
					0.27361	0.63726	0.27361	0.64184
					0.27366	0.63673	0.27366	0.64133
					0.27373	0.63665	0.27373	0.64124
					0.27379	0.6369	0.27379	0.64158
					0.27384	0.63613	0.27384	0.64088
					0.2739	0.63421	0.2739	0.63897
					0.27395	0.63354	0.27395	0.63833
					0.274	0.63275	0.274	0.63753
					0.27406	0.63137	0.27406	0.63603
					0.27411	0.63054	0.27411	0.63521
					0.27416	0.62943	0.27416	0.63409
					0.27421	0.62864	0.27421	0.63326
					0.27427	0.62868	0.27427	0.63333
					0.27432	0.62794	0.27432	0.63268
					0.27438	0.62774	0.27438	0.63247
					0.27443	0.62885	0.27443	0.6336
					0.27449	0.62923	0.27449	0.63401
					0.27454	0.62829	0.27454	0.6332
					0.2746	0.62729	0.2746	0.63224
					0.27466	0.62761	0.27466	0.63257
					0.27471	0.62654	0.27471	0.63154
					0.27475	0.62613	0.27475	0.63111
					0.27481	0.62681	0.27481	0.63172
					0.27487	0.62552	0.27487	0.63047
					0.27493	0.62532	0.27493	0.63022
					0.27498	0.62437	0.27498	0.62936
					0.27505	0.62504	0.27505	0.63006
					0.2751	0.62508	0.2751	0.6301
					0.27515	0.6261	0.27515	0.6311
					0.27521	0.62526	0.27521	0.63027
					0.2753	0.62556	0.2753	0.63056
					0.27536	0.62525	0.27536	0.63015
					0.27542	0.62538	0.27542	0.63028
					0.27548	0.62431	0.27548	0.62928
					0.27555	0.62512	0.27555	0.63002
					0.2756	0.62613	0.2756	0.63107
					0.27564	0.62571	0.27564	0.63064
					0.2757	0.62415	0.2757	0.62906
					0.27576	0.6241	0.27576	0.62899
					0.27583	0.62359	0.27583	0.6285
					0.2759	0.62392	0.2759	0.62881
					0.27594	0.62344	0.27594	0.62832
					0.276	0.62335	0.276	0.62819
					0.27607	0.62303	0.27607	0.62781
					0.27614	0.62244	0.27614	0.6272
					0.27619	0.62192	0.27619	0.62671
					0.27625	0.62357	0.27625	0.62831
					0.27632	0.62399	0.27632	0.62871
					0.27638	0.62337	0.27638	0.62804
					0.27643	0.62321	0.27643	0.62782
					0.27648	0.62439	0.27648	0.629
					0.27654	0.62395	0.27654	0.62849
					0.27658	0.62381	0.27658	0.62834
					0.27665	0.62278	0.27665	0.62731
					0.2767	0.62296	0.2767	0.62745
					0.27676	0.62201	0.27676	0.62633
					0.27681	0.62196	0.27681	0.62632
					0.27688	0.6201	0.27688	0.62441
					0.27693	0.62173	0.27693	0.62597
					0.27698	0.62221	0.27698	0.62631
					0.27703	0.62229	0.27703	0.62624
					0.27709	0.62251	0.27709	0.62635
					0.27714	0.6225	0.27714	0.62623
					0.27718	0.62186	0.27718	0.62561
					0.27725	0.6238	0.27725	0.62747
					0.27732	0.62459	0.27732	0.62821
					0.27739	0.62637	0.27739	0.62988
					0.27745	0.62705	0.27745	0.63053
					0.2775	0.62728	0.2775	0.63084
					0.27754	0.62652	0.27754	0.63014
					0.2776	0.62519	0.2776	0.6288
					0.27766	0.62577	0.27766	0.62942
					0.27773	0.62514	0.27773	0.62873
					0.27778	0.62596	0.27778	0.62951
					0.27784	0.62672	0.27784	0.63029
					0.2779	0.62792	0.2779	0.6315
					0.27797	0.62833	0.27797	0.63195
					0.27802	0.6304	0.27802	0.63397
					0.27808	0.63244	0.27808	0.63613
					0.27813	0.63199	0.27813	0.63552
					0.27819	0.63346	0.27819	0.63693
					0.27825	0.63337	0.27825	0.6369
					0.27831	0.63326	0.27831	0.63682
					0.27837	0.6327	0.27837	0.63615
					0.27843	0.63226	0.27843	0.63585
					0.27847	0.63176	0.27847	0.63532
					0.27853	0.63206	0.27853	0.63555
					0.27859	0.63245	0.27859	0.63594
					0.27864	0.63136	0.27864	0.63488
					0.2787	0.62952	0.2787	0.63311
					0.27875	0.62768	0.27875	0.63124
					0.27879	0.62664	0.27879	0.63021
					0.27884	0.62764	0.27884	0.6311
					0.27889	0.62706	0.27889	0.63049
					0.27895	0.62677	0.27895	0.63034
					0.27901	0.62751	0.27901	0.63104
					0.27908	0.62583	0.27908	0.6294
					0.27913	0.62599	0.27913	0.62954
					0.2792	0.62407	0.2792	0.6277
					0.27925	0.62335	0.27925	0.62698
					0.2793	0.62232	0.2793	0.62586
					0.27935	0.62172	0.27935	0.62524
					0.27942	0.62184	0.27942	0.62538
					0.27947	0.62072	0.27947	0.6242
					0.27951	0.61956	0.27951	0.62303
					0.27957	0.6199	0.27957	0.62335
					0.27962	0.61931	0.27962	0.62275
					0.27968	0.61881	0.27968	0.62221
					0.27972	0.61926	0.27972	0.62255
					0.27978	0.61933	0.27978	0.62268
					0.27983	0.61964	0.27983	0.62301
					0.2799	0.62112	0.2799	0.62446
					0.27996	0.62156	0.27996	0.62498
					0.28002	0.62145	0.28002	0.62488
					0.28008	0.62138	0.28008	0.62477
					0.28014	0.62243	0.28014	0.62588
					0.2802	0.62123	0.2802	0.62477
					0.28027	0.61994	0.28027	0.62361
					0.28033	0.62135	0.28033	0.62488
					0.28038	0.62045	0.28038	0.62406
					0.28044	0.61913	0.28044	0.62278
					0.2805	0.61922	0.2805	0.623
					0.28055	0.61854	0.28055	0.62244
					0.2806	0.61749	0.2806	0.62159
					0.28065	0.6174	0.28065	0.62149
					0.28071	0.6156	0.28071	0.61982
					0.28076	0.61473	0.28076	0.61894
					0.28082	0.61357	0.28082	0.61775
					0.2809	0.61288	0.2809	0.6171
					0.28096	0.61043	0.28096	0.61471
					0.28103	0.6097	0.28103	0.61395
					0.2811	0.60816	0.2811	0.61239
					0.28115	0.60828	0.28115	0.61248
					0.28121	0.60657	0.28121	0.61077
					0.28127	0.60551	0.28127	0.60973
					0.28132	0.60462	0.28132	0.60892
					0.28137	0.60445	0.28137	0.60868
					0.28142	0.60621	0.28142	0.61055
					0.28147	0.60704	0.28147	0.61145
					0.28153	0.60614	0.28153	0.61054
					0.28159	0.60656	0.28159	0.61094
					0.28163	0.60523	0.28163	0.60962
					0.28169	0.6054	0.28169	0.6098
					0.28174	0.6061	0.28174	0.61052
					0.2818	0.6048	0.2818	0.60929
					0.28185	0.60456	0.28185	0.60898
					0.28191	0.60418	0.28191	0.60857
					0.28198	0.60183	0.28198	0.60618
					0.28202	0.60141	0.28202	0.60576
					0.28207	0.60194	0.28207	0.60621
					0.28211	0.60068	0.28211	0.60497
					0.28218	0.60079	0.28218	0.60509
					0.28223	0.59987	0.28223	0.60409
					0.28227	0.5984	0.28227	0.60249
					0.28233	0.59876	0.28233	0.60272
					0.28238	0.59686	0.28238	0.60073
					0.28242	0.59639	0.28242	0.60029
					0.28247	0.59694	0.28247	0.60078
					0.28251	0.59718	0.28251	0.60098
					0.28255	0.59683	0.28255	0.60072
					0.2826	0.59676	0.2826	0.60072
					0.28266	0.59716	0.28266	0.60117
					0.28271	0.59805	0.28271	0.60197
					0.28278	0.59799	0.28278	0.60188
					0.28284	0.59712	0.28284	0.601
					0.2829	0.59672	0.2829	0.60063
					0.28295	0.59712	0.28295	0.60108
					0.28301	0.59648	0.28301	0.60038
					0.28306	0.5955	0.28306	0.59945
					0.28311	0.59603	0.28311	0.60004
					0.28316	0.59668	0.28316	0.60056
					0.28322	0.59618	0.28322	0.60002
					0.28328	0.59451	0.28328	0.59832
					0.28334	0.59619	0.28334	0.60001
					0.28339	0.59611	0.28339	0.59988
					0.28346	0.595	0.28346	0.59874
					0.28351	0.59523	0.28351	0.59908
					0.28357	0.59531	0.28357	0.59908
					0.28361	0.59531	0.28361	0.59909
					0.28367	0.59329	0.28367	0.59706
					0.28373	0.59255	0.28373	0.59642
					0.28377	0.59025	0.28377	0.59407
					0.2838	0.59062	0.2838	0.59446
					0.28385	0.58957	0.28385	0.5934
					0.28392	0.59046	0.28392	0.59426
					0.28397	0.58932	0.28397	0.59315
					0.28403	0.58926	0.28403	0.59306
					0.28408	0.58827	0.28408	0.59199
					0.28414	0.58643	0.28414	0.59016
					0.2842	0.58705	0.2842	0.59075
					0.28426	0.58801	0.28426	0.59161
					0.28432	0.58768	0.28432	0.59129
					0.28438	0.58972	0.28438	0.59332
					0.28442	0.58809	0.28442	0.59177
					0.28448	0.58818	0.28448	0.59192
					0.28453	0.58684	0.28453	0.59047
					0.28458	0.58622	0.28458	0.58983
					0.28464	0.58551	0.28464	0.58895
					0.28471	0.58632	0.28471	0.58989
					0.28476	0.58613	0.28476	0.58969
					0.28482	0.58532	0.28482	0.58877
					0.28488	0.58612	0.28488	0.58956
					0.28493	0.58731	0.28493	0.5908
					0.28498	0.58694	0.28498	0.59048
					0.28502	0.58761	0.28502	0.59118
					0.28508	0.58812	0.28508	0.5918
					0.28514	0.58799	0.28514	0.59173
					0.2852	0.58778	0.2852	0.59159
					0.28527	0.58726	0.28527	0.59106
					0.28532	0.58619	0.28532	0.59019
					0.28537	0.58526	0.28537	0.58927
					0.28542	0.58511	0.28542	0.5892
					0.28547	0.58393	0.28547	0.58808
					0.28551	0.5832	0.28551	0.58731
					0.28557	0.58334	0.28557	0.58744
					0.28562	0.58309	0.28562	0.58725
					0.28567	0.58246	0.28567	0.58669
					0.28573	0.58263	0.28573	0.58691
					0.28579	0.58136	0.28579	0.58568
					0.28584	0.57905	0.28584	0.58359
					0.28589	0.58036	0.28589	0.58486
					0.28595	0.58086	0.28595	0.58536
					0.286	0.58116	0.286	0.58571
					0.28605	0.5811	0.28605	0.58562
					0.28609	0.58075	0.28609	0.58513
					0.28616	0.58006	0.28616	0.58443
					0.28622	0.5822	0.28622	0.58645
					0.28628	0.58272	0.28628	0.58702
					0.28633	0.5826	0.28633	0.58697
					0.28637	0.58249	0.28637	0.58683
					0.28643	0.58369	0.28643	0.58812
					0.28649	0.58454	0.28649	0.58917
					0.28654	0.58533	0.28654	0.59003
					0.28659	0.58604	0.28659	0.59088
					0.28665	0.58754	0.28665	0.59228
					0.28671	0.58805	0.28671	0.59288
					0.28677	0.58726	0.28677	0.59214
					0.28682	0.58518	0.28682	0.59028
					0.28687	0.58214	0.28687	0.58717
					0.28694	0.57964	0.28694	0.58468
					0.28699	0.57892	0.28699	0.58395
					0.28704	0.57783	0.28704	0.58287
					0.2871	0.57935	0.2871	0.5844
					0.28715	0.57723	0.28715	0.58237
					0.2872	0.57534	0.2872	0.58044
					0.28725	0.57623	0.28725	0.58136
					0.2873	0.57536	0.2873	0.58055
					0.28736	0.57296	0.28736	0.57827
					0.2874	0.57481	0.2874	0.58019
					0.28746	0.57467	0.28746	0.58001
					0.28751	0.57351	0.28751	0.57888
					0.28756	0.57287	0.28756	0.57824
					0.28761	0.57228	0.28761	0.57758
					0.28765	0.57226	0.28765	0.5776
					0.2877	0.57274	0.2877	0.57814
					0.28775	0.57314	0.28775	0.57869
					0.2878	0.5727	0.2878	0.57839
					0.28786	0.57374	0.28786	0.57944
					0.28791	0.57492	0.28791	0.58076
					0.28795	0.57636	0.28795	0.58207
					0.288	0.57612	0.288	0.58171
					0.28806	0.57532	0.28806	0.58089
					0.28811	0.57409	0.28811	0.57951
					0.28817	0.57229	0.28817	0.57776
					0.28822	0.57182	0.28822	0.57721
					0.28827	0.57337	0.28827	0.57868
					0.28833	0.57396	0.28833	0.57935
					0.28838	0.57377	0.28838	0.57903
					0.28844	0.57236	0.28844	0.57753
					0.28849	0.57133	0.28849	0.57647
					0.28855	0.56908	0.28855	0.57428
					0.28861	0.56845	0.28861	0.57366
					0.28867	0.56778	0.28867	0.57299
					0.28871	0.56752	0.28871	0.57276
					0.28876	0.56568	0.28876	0.57088
					0.28882	0.56426	0.28882	0.56956
					0.28888	0.56398	0.28888	0.56948
					0.28893	0.56102	0.28893	0.56651
					0.28899	0.55901	0.28899	0.56458
					0.28904	0.55748	0.28904	0.56302
					0.28908	0.55708	0.28908	0.56243
					0.28915	0.5574	0.28915	0.5627
					0.28921	0.55782	0.28921	0.56317
					0.28926	0.55837	0.28926	0.56376
					0.28932	0.56037	0.28932	0.56565
					0.28936	0.55829	0.28936	0.56355
					0.28941	0.55871	0.28941	0.56396
					0.28947	0.55834	0.28947	0.56367
					0.28952	0.55737	0.28952	0.56275
					0.28957	0.55717	0.28957	0.56266
					0.28962	0.55604	0.28962	0.56157
					0.28968	0.55562	0.28968	0.56115
					0.28972	0.55601	0.28972	0.5616
					0.28977	0.55285	0.28977	0.55844
					0.28982	0.55426	0.28982	0.55978
					0.28987	0.55339	0.28987	0.55893
					0.28993	0.5518	0.28993	0.55734
					0.28999	0.55137	0.28999	0.55699
					0.29004	0.55096	0.29004	0.55672
					0.2901	0.54933	0.2901	0.55494
					0.29015	0.54863	0.29015	0.55414
					0.29021	0.54979	0.29021	0.55541
					0.29025	0.54889	0.29025	0.55446
					0.2903	0.54815	0.2903	0.55359
					0.29036	0.54806	0.29036	0.55345
					0.29041	0.54763	0.29041	0.55293
					0.29046	0.54811	0.29046	0.55326
					0.29051	0.54761	0.29051	0.55274
					0.29056	0.54724	0.29056	0.55227
					0.2906	0.54815	0.2906	0.55297
					0.29065	0.54716	0.29065	0.5519
					0.2907	0.54794	0.2907	0.55272
					0.29076	0.5484	0.29076	0.55319
					0.29082	0.54747	0.29082	0.55224
					0.29087	0.54688	0.29087	0.55153
					0.29093	0.54565	0.29093	0.55025
					0.29099	0.54675	0.29099	0.55127
					0.29104	0.54589	0.29104	0.55031
					0.29108	0.54474	0.29108	0.54904
					0.29112	0.54497	0.29112	0.54923
					0.29118	0.54707	0.29118	0.55123
					0.29121	0.54616	0.29121	0.55045
					0.29125	0.54585	0.29125	0.55012
					0.2913	0.54595	0.2913	0.55018
					0.29135	0.54587	0.29135	0.55007
					0.2914	0.54676	0.2914	0.55105
					0.29145	0.5478	0.29145	0.55217
					0.29151	0.54673	0.29151	0.55112
					0.29155	0.54631	0.29155	0.55064
					0.2916	0.54645	0.2916	0.55085
					0.29165	0.54694	0.29165	0.5515
					0.2917	0.54521	0.2917	0.54972
					0.29174	0.54432	0.29174	0.54881
					0.29179	0.5437	0.29179	0.54819
					0.29185	0.54157	0.29185	0.54597
					0.29191	0.53956	0.29191	0.54413
					0.29196	0.5381	0.29196	0.54258
					0.29201	0.53767	0.29201	0.54212
					0.29206	0.53829	0.29206	0.54268
					0.29211	0.53886	0.29211	0.54331
					0.29216	0.53907	0.29216	0.54344
					0.29222	0.54013	0.29222	0.54456
					0.29228	0.53978	0.29228	0.54431
					0.29233	0.53774	0.29233	0.54237
					0.29237	0.53798	0.29237	0.54276
					0.29243	0.53879	0.29243	0.54361
					0.29249	0.5374	0.29249	0.54219
					0.29254	0.53529	0.29254	0.54004
					0.2926	0.5363	0.2926	0.54107
					0.29264	0.5351	0.29264	0.53979
					0.29269	0.53395	0.29269	0.53861
					0.29275	0.53363	0.29275	0.53839
					0.29282	0.53556	0.29282	0.54022
					0.29286	0.53524	0.29286	0.53988
					0.29292	0.53559	0.29292	0.54024
					0.29297	0.53551	0.29297	0.54018
					0.29302	0.53409	0.29302	0.53884
					0.29307	0.53592	0.29307	0.54054
					0.29312	0.53557	0.29312	0.54011
					0.29317	0.53415	0.29317	0.53849
					0.29323	0.53241	0.29323	0.5368
					0.29327	0.53222	0.29327	0.53654
					0.29333	0.53359	0.29333	0.53785
					0.29339	0.53456	0.29339	0.53893
					0.29343	0.53467	0.29343	0.53914
					0.29348	0.53359	0.29348	0.53808
					0.29352	0.53195	0.29352	0.53645
					0.29357	0.52998	0.29357	0.53437
					0.29362	0.52825	0.29362	0.53281
					0.29367	0.52785	0.29367	0.53268
					0.29373	0.52818	0.29373	0.53312
					0.29378	0.52927	0.29378	0.53425
					0.29383	0.52975	0.29383	0.53496
					0.29388	0.52963	0.29388	0.53495
					0.29394	0.52793	0.29394	0.53331
					0.29398	0.52924	0.29398	0.53475
					0.29403	0.5296	0.29403	0.53517
					0.29407	0.53023	0.29407	0.53575
					0.29412	0.53054	0.29412	0.53617
					0.29417	0.53179	0.29417	0.5375
					0.29422	0.53326	0.29422	0.53895
					0.29428	0.53516	0.29428	0.54098
					0.29432	0.53515	0.29432	0.54117
					0.29437	0.53487	0.29437	0.54096
					0.29442	0.53344	0.29442	0.53945
					0.29447	0.53198	0.29447	0.53809
					0.29452	0.53289	0.29452	0.53897
					0.29457	0.53249	0.29457	0.5386
					0.29462	0.53476	0.29462	0.54088
					0.29467	0.53603	0.29467	0.54223
					0.29473	0.5355	0.29473	0.54162
					0.29479	0.53502	0.29479	0.54109
					0.29483	0.53391	0.29483	0.54004
					0.29487	0.5329	0.29487	0.53895
					0.29491	0.53408	0.29491	0.54022
					0.29496	0.53055	0.29496	0.5367
					0.295	0.53107	0.295	0.5372
					0.29506	0.53243	0.29506	0.53862
					0.29512	0.53149	0.29512	0.53768
					0.29517	0.53125	0.29517	0.53734
					0.29522	0.5295	0.29522	0.53557
					0.29528	0.52886	0.29528	0.53513
					0.29533	0.52668	0.29533	0.53302
					0.29539	0.5293	0.29539	0.53579
					0.29544	0.52798	0.29544	0.53455
					0.29548	0.52727	0.29548	0.53366
					0.29556	0.52647	0.29556	0.53303
					0.29562	0.52364	0.29562	0.53035
					0.29568	0.52214	0.29568	0.52881
					0.29573	0.51927	0.29573	0.52607
					0.29579	0.51626	0.29579	0.52334
					0.29584	0.51694	0.29584	0.52406
					0.29588	0.51546	0.29588	0.52255
					0.29594	0.5134	0.29594	0.52051
					0.29598	0.51341	0.29598	0.52053
					0.29603	0.51306	0.29603	0.52049
					0.29608	0.51318	0.29608	0.5206
					0.29612	0.51174	0.29612	0.51922
					0.29616	0.51084	0.29616	0.51837
					0.2962	0.51147	0.2962	0.51908
					0.29626	0.50947	0.29626	0.51727
					0.29631	0.50787	0.29631	0.51586
					0.29636	0.50639	0.29636	0.51434
					0.29641	0.50596	0.29641	0.51396
					0.29646	0.50417	0.29646	0.51211
					0.29651	0.50442	0.29651	0.51238
					0.29655	0.50342	0.29655	0.51133
					0.2966	0.50214	0.2966	0.50999
					0.29665	0.501	0.29665	0.50891
					0.29671	0.50001	0.29671	0.50798
					0.29676	0.49956	0.29676	0.50735
					0.29682	0.49801	0.29682	0.50587
					0.29687	0.49608	0.29687	0.50396
					0.29692	0.49388	0.29692	0.50168
					0.29698	0.49226	0.29698	0.49998
					0.29702	0.49235	0.29702	0.50001
					0.29707	0.49092	0.29707	0.49858
					0.29712	0.49067	0.29712	0.49839
					0.29717	0.48894	0.29717	0.49661
					0.29721	0.48727	0.29721	0.49504
					0.29726	0.485	0.29726	0.49278
[truncated: 12,646 more rows]

## Sheet: Supplementary Figure 5bc
Supplementary Figure 5b					Supplementary Figure 5c
1/Resolution (1/Å)	Corrected FSC				Unmasked		Masked
0	1				d_inv	fsc	d_inv	fsc
0.0155	0.997				0.02685	0.78179	0.02685	0.82858
0.0332	0.997				0.03214	0.78224	0.03214	0.829
0.0458	0.997				0.03619	0.783	0.03619	0.8294
0.0679	0.995				0.03928	0.78324	0.03928	0.82963
0.0812	0.995				0.04208	0.7839	0.04208	0.83027
0.0975	0.986				0.04466	0.78435	0.04466	0.8305
0.117	0.962				0.04654	0.78585	0.04654	0.8316
0.129	0.946				0.04878	0.78625	0.04878	0.83186
0.142	0.891				0.05067	0.7871	0.05067	0.83222
0.147	0.886				0.05233	0.78782	0.05233	0.83254
0.154	0.845				0.05376	0.78922	0.05376	0.83331
0.157	0.839				0.05544	0.79105	0.05544	0.83466
0.16	0.834				0.05702	0.79235	0.05702	0.83535
0.168	0.804				0.05825	0.79382	0.05825	0.83616
0.173	0.798				0.05947	0.7954	0.05947	0.83708
0.182	0.782				0.06092	0.79739	0.06092	0.83835
0.185	0.782				0.06193	0.7989	0.06193	0.83938
0.193	0.809				0.06319	0.80143	0.06319	0.84105
0.199	0.82				0.06436	0.80257	0.06436	0.84162
0.21	0.834				0.06545	0.80404	0.06545	0.84239
0.221	0.809				0.06653	0.80588	0.06653	0.84336
0.225	0.659				0.06747	0.80793	0.06747	0.84458
0.227	0.7				0.06824	0.80972	0.06824	0.84552
0.23	0.711				0.06938	0.81258	0.06938	0.84723
0.234	0.689				0.0704	0.81385	0.0704	0.84754
0.239	0.651				0.07141	0.81502	0.07141	0.84798
0.246	0.586				0.07221	0.8165	0.07221	0.84853
0.254	0.474				0.07295	0.81819	0.07295	0.84911
0.258	0.403				0.0738	0.82	0.0738	0.85003
0.264	0.311				0.07468	0.82035	0.07468	0.84953
0.27	0.281				0.07552	0.82186	0.07552	0.84998
0.275	0.245				0.07617	0.82318	0.07617	0.85028
0.281	0.218				0.07694	0.82429	0.07694	0.85051
0.286	0.144				0.07794	0.82444	0.07794	0.84983
0.292	0.0763				0.07865	0.82618	0.07865	0.85068
0.3	0.0763				0.07935	0.82719	0.07935	0.85077
0.306	0.0545				0.08003	0.82765	0.08003	0.85043
0.312	0.00817				0.08073	0.82879	0.08073	0.85071
0.321	0				0.08131	0.82966	0.08131	0.85076
0.325	0				0.08202	0.83028	0.08202	0.85096
0.329	0.0245				0.08275	0.83006	0.08275	0.85069
0.333	0.0163				0.08347	0.82993	0.08347	0.84965
0.337	0				0.0841	0.8288	0.0841	0.84801
0.342	0.00545				0.08459	0.82893	0.08459	0.84718
0.346	0.0272				0.08533	0.82814	0.08533	0.84601
0.35	0.00272				0.08614	0.82833	0.08614	0.84556
0.353	0.00272				0.08665	0.82896	0.08665	0.84597
0.356	0.0163				0.08714	0.82894	0.08714	0.84545
0.36	0.0136				0.08784	0.82882	0.08784	0.84502
0.366	0.0272				0.08834	0.82939	0.08834	0.84483
0.372	0.00545				0.08889	0.82895	0.08889	0.84405
0.385	0.00545				0.08938	0.83008	0.08938	0.84448
0.388	0.0163				0.09013	0.82993	0.09013	0.84379
0.393	0.00545				0.09061	0.83012	0.09061	0.84327
0.4	0.00545				0.09111	0.83077	0.09111	0.8433
0.405	0.0191				0.09173	0.83141	0.09173	0.84331
0.408	0.00272				0.09237	0.83049	0.09237	0.84232
0.415	0				0.09287	0.83026	0.09287	0.8418
0.418	0.0136				0.09341	0.82906	0.09341	0.84062
0.429	0.0109				0.09387	0.82765	0.09387	0.83898
0.431	-0.00272				0.0944	0.82555	0.0944	0.83673
0.436	0				0.09485	0.82393	0.09485	0.83508
0.442	0.0191				0.09528	0.82112	0.09528	0.83272
0.445	0.00272				0.09586	0.81956	0.09586	0.83109
0.456	0.00272				0.09639	0.81685	0.09639	0.8284
0.465	0				0.09695	0.81574	0.09695	0.82719
0.468	0.0163				0.09737	0.81415	0.09737	0.8255
0.475	0.0136				0.09777	0.8133	0.09777	0.82466
0.479	0.0245				0.09812	0.8114	0.09812	0.82285
0.483	0.00545				0.09873	0.8095	0.09873	0.821
0.493	0.00272				0.09918	0.80741	0.09918	0.81913
0.496	0.0109				0.09974	0.80625	0.09974	0.81775
0.499	0.00272				0.10023	0.80442	0.10023	0.81596
0.507	0				0.10073	0.80048	0.10073	0.81231
0.516	0.00817				0.10117	0.79832	0.10117	0.81047
0.521	0.0218				0.10152	0.79749	0.10152	0.80954
0.528	0.0109				0.10199	0.79601	0.10199	0.80821
0.532	0.0218				0.1023	0.79421	0.1023	0.8066
0.538	0.0136				0.10277	0.79165	0.10277	0.80421
					0.10321	0.79034	0.10321	0.80298
					0.10353	0.78809	0.10353	0.80094
					0.10391	0.78576	0.10391	0.79872
					0.10438	0.78409	0.10438	0.79702
					0.10497	0.78271	0.10497	0.79589
					0.10543	0.78129	0.10543	0.79461
					0.10585	0.77932	0.10585	0.79268
					0.10617	0.77734	0.10617	0.79102
					0.10654	0.77546	0.10654	0.78924
					0.10697	0.77431	0.10697	0.78835
					0.10732	0.77272	0.10732	0.787
					0.10772	0.77106	0.10772	0.78549
					0.10813	0.77071	0.10813	0.7853
					0.10857	0.76971	0.10857	0.78419
					0.10898	0.76847	0.10898	0.78293
					0.10932	0.76708	0.10932	0.78144
					0.10966	0.76607	0.10966	0.78051
					0.10996	0.76512	0.10996	0.77951
					0.11031	0.765	0.11031	0.77933
					0.11077	0.76415	0.11077	0.77851
					0.11119	0.76289	0.11119	0.77744
					0.11158	0.7615	0.11158	0.77602
					0.11187	0.76038	0.11187	0.77489
					0.11223	0.75884	0.11223	0.77343
					0.11259	0.75805	0.11259	0.77244
					0.11291	0.75744	0.11291	0.77174
					0.1133	0.7569	0.1133	0.77102
					0.1137	0.75627	0.1137	0.77036
					0.11411	0.75449	0.11411	0.76874
					0.11441	0.75384	0.11441	0.76786
					0.11475	0.75253	0.11475	0.76664
					0.11512	0.75233	0.11512	0.76648
					0.11545	0.75121	0.11545	0.76559
					0.11577	0.75032	0.11577	0.76463
					0.11615	0.74956	0.11615	0.76408
					0.11649	0.74931	0.11649	0.76381
					0.11682	0.74923	0.11682	0.76366
					0.11707	0.74847	0.11707	0.76298
					0.1174	0.74785	0.1174	0.76229
					0.11776	0.74798	0.11776	0.76235
					0.11807	0.74775	0.11807	0.76215
					0.11835	0.74768	0.11835	0.76193
					0.1187	0.74757	0.1187	0.76192
					0.11899	0.74689	0.11899	0.76102
					0.11939	0.7463	0.11939	0.76033
					0.11977	0.74543	0.11977	0.75937
					0.12006	0.7457	0.12006	0.75977
					0.1203	0.74434	0.1203	0.75842
					0.12055	0.74325	0.12055	0.75752
					0.1209	0.74202	0.1209	0.75634
					0.12125	0.7416	0.12125	0.75627
					0.12172	0.74069	0.12172	0.75528
					0.12205	0.7392	0.12205	0.75374
					0.1223	0.73905	0.1223	0.75352
					0.12256	0.7385	0.12256	0.75303
					0.12284	0.73911	0.12284	0.75369
					0.12313	0.73696	0.12313	0.7518
					0.12346	0.73591	0.12346	0.75079
					0.12374	0.7351	0.12374	0.75017
					0.12398	0.73408	0.12398	0.74922
					0.12423	0.73221	0.12423	0.7475
					0.12453	0.73107	0.12453	0.74604
					0.12487	0.72989	0.12487	0.74482
					0.12512	0.72893	0.12512	0.74381
					0.12539	0.72809	0.12539	0.74294
					0.12564	0.72719	0.12564	0.742
					0.12595	0.72516	0.12595	0.74022
					0.12629	0.72291	0.12629	0.73799
					0.12663	0.72127	0.12663	0.73637
					0.12693	0.72039	0.12693	0.73549
					0.12727	0.71915	0.12727	0.73392
					0.12758	0.7177	0.12758	0.73255
					0.12783	0.71772	0.12783	0.73246
					0.12808	0.71608	0.12808	0.73081
					0.12831	0.71387	0.12831	0.72875
					0.1286	0.71248	0.1286	0.72734
					0.12883	0.71058	0.12883	0.72562
					0.1291	0.70843	0.1291	0.72364
					0.1294	0.70686	0.1294	0.72216
					0.12965	0.70447	0.12965	0.72003
					0.12994	0.70379	0.12994	0.71917
					0.13018	0.70209	0.13018	0.71732
					0.13045	0.69945	0.13045	0.71486
					0.13072	0.69765	0.13072	0.71277
					0.13102	0.69575	0.13102	0.71104
					0.13132	0.69421	0.13132	0.7096
					0.13161	0.69341	0.13161	0.70888
					0.13186	0.69203	0.13186	0.7074
					0.13209	0.6895	0.13209	0.70509
					0.13233	0.68723	0.13233	0.70302
					0.13257	0.68753	0.13257	0.70317
					0.1328	0.68528	0.1328	0.70117
					0.13304	0.68409	0.13304	0.69999
					0.13332	0.68277	0.13332	0.6988
					0.13353	0.68046	0.13353	0.69677
					0.13381	0.68051	0.13381	0.69705
					0.13408	0.68074	0.13408	0.69722
					0.13438	0.67844	0.13438	0.69518
					0.13462	0.67689	0.13462	0.69378
					0.13487	0.67598	0.13487	0.69321
					0.13515	0.67485	0.13515	0.6922
					0.13535	0.6729	0.13535	0.69025
					0.13561	0.67175	0.13561	0.68924
					0.13597	0.66996	0.13597	0.68764
					0.13623	0.66806	0.13623	0.68599
					0.13647	0.66568	0.13647	0.68386
					0.13667	0.66425	0.13667	0.68256
					0.1369	0.66393	0.1369	0.68243
					0.1371	0.66372	0.1371	0.68221
					0.13731	0.66378	0.13731	0.68231
					0.13756	0.66328	0.13756	0.68166
					0.13779	0.66297	0.13779	0.6811
					0.13803	0.66343	0.13803	0.68144
					0.13829	0.66315	0.13829	0.68105
					0.13857	0.66226	0.13857	0.68021
					0.13884	0.66225	0.13884	0.67988
					0.13903	0.66263	0.13903	0.68025
					0.13923	0.66263	0.13923	0.68015
					0.13942	0.66268	0.13942	0.67999
					0.13964	0.66133	0.13964	0.67858
					0.13984	0.66113	0.13984	0.6783
					0.14006	0.66045	0.14006	0.67738
					0.14036	0.66088	0.14036	0.67762
					0.14067	0.6618	0.14067	0.67849
					0.1409	0.66216	0.1409	0.67857
					0.14109	0.66234	0.14109	0.67901
					0.14132	0.66407	0.14132	0.68046
					0.14158	0.66387	0.14158	0.6802
					0.14179	0.66337	0.14179	0.67969
					0.14201	0.66481	0.14201	0.68095
					0.14228	0.66656	0.14228	0.68266
					0.1425	0.66843	0.1425	0.68435
					0.14272	0.66978	0.14272	0.6855
					0.14293	0.67023	0.14293	0.68584
					0.14314	0.67054	0.14314	0.68605
					0.14335	0.67186	0.14335	0.68703
					0.14355	0.67332	0.14355	0.6884
					0.14377	0.67399	0.14377	0.68898
					0.14404	0.67474	0.14404	0.68956
					0.14426	0.67544	0.14426	0.69014
					0.14452	0.67519	0.14452	0.68981
					0.14477	0.67691	0.14477	0.69145
					0.14496	0.67894	0.14496	0.69344
					0.14515	0.67869	0.14515	0.69292
					0.14534	0.67872	0.14534	0.69305
					0.14553	0.67901	0.14553	0.69314
					0.14574	0.67782	0.14574	0.69202
					0.14593	0.67777	0.14593	0.69181
					0.14611	0.67853	0.14611	0.6925
					0.14634	0.67957	0.14634	0.69342
					0.14656	0.67871	0.14656	0.69243
					0.14677	0.67785	0.14677	0.69109
					0.14699	0.67829	0.14699	0.69142
					0.14725	0.6784	0.14725	0.69164
					0.14748	0.67741	0.14748	0.69049
					0.14767	0.67833	0.14767	0.69119
					0.14786	0.67708	0.14786	0.68968
					0.14803	0.67767	0.14803	0.68993
					0.14823	0.67743	0.14823	0.68938
					0.14841	0.67783	0.14841	0.68936
					0.14858	0.67783	0.14858	0.689
					0.14888	0.67821	0.14888	0.68904
					0.14912	0.67869	0.14912	0.68953
					0.14935	0.67769	0.14935	0.6881
					0.14958	0.67852	0.14958	0.68872
					0.14978	0.67788	0.14978	0.6879
					0.14998	0.67762	0.14998	0.68763
					0.1502	0.67737	0.1502	0.68698
					0.1504	0.67788	0.1504	0.68771
					0.1506	0.67705	0.1506	0.68673
					0.15079	0.67695	0.15079	0.68655
					0.15095	0.67651	0.15095	0.68599
					0.15115	0.6771	0.15115	0.68649
					0.1513	0.67553	0.1513	0.68477
					0.15153	0.67488	0.15153	0.68401
					0.15174	0.67586	0.15174	0.68483
					0.15189	0.67535	0.15189	0.6842
					0.15206	0.6751	0.15206	0.68358
					0.15225	0.67448	0.15225	0.68298
					0.15248	0.67466	0.15248	0.68287
					0.15272	0.67376	0.15272	0.68167
					0.15291	0.67144	0.15291	0.67935
					0.15312	0.67079	0.15312	0.67869
					0.15332	0.67168	0.15332	0.6795
					0.15353	0.67214	0.15353	0.67976
					0.15374	0.67206	0.15374	0.67948
					0.15391	0.67167	0.15391	0.67905
					0.15407	0.6712	0.15407	0.67832
					0.15423	0.67024	0.15423	0.67742
					0.15439	0.66948	0.15439	0.67666
					0.15456	0.66926	0.15456	0.67621
					0.15475	0.66683	0.15475	0.67397
					0.15497	0.66612	0.15497	0.67325
					0.15514	0.6662	0.15514	0.67344
					0.15538	0.66502	0.15538	0.67245
					0.15557	0.66561	0.15557	0.67299
					0.15578	0.66458	0.15578	0.67172
					0.15593	0.66246	0.15593	0.6696
					0.15612	0.66213	0.15612	0.66882
					0.15631	0.66125	0.15631	0.66784
					0.15649	0.66037	0.15649	0.6668
					0.15668	0.65999	0.15668	0.66633
					0.15693	0.65862	0.15693	0.66516
					0.15717	0.65747	0.15717	0.66405
					0.15736	0.6573	0.15736	0.66388
					0.15753	0.65706	0.15753	0.66338
					0.1577	0.65698	0.1577	0.66314
					0.1579	0.65711	0.1579	0.66314
					0.15808	0.65712	0.15808	0.66307
					0.15823	0.65639	0.15823	0.66236
					0.1584	0.6561	0.1584	0.66202
					0.15859	0.65585	0.15859	0.66181
					0.15876	0.6552	0.15876	0.6611
					0.1589	0.65468	0.1589	0.66051
					0.15904	0.65383	0.15904	0.6595
					0.15921	0.65331	0.15921	0.65885
					0.15939	0.65233	0.15939	0.65795
					0.1596	0.65173	0.1596	0.65725
					0.15975	0.65014	0.15975	0.65564
					0.15993	0.64975	0.15993	0.6554
					0.16012	0.64888	0.16012	0.65452
					0.16028	0.64952	0.16028	0.65519
					0.16045	0.6499	0.16045	0.65568
					0.16066	0.65044	0.16066	0.65603
					0.16087	0.65046	0.16087	0.65589
					0.16106	0.65119	0.16106	0.65673
					0.16124	0.65148	0.16124	0.65685
					0.16142	0.64908	0.16142	0.65464
					0.16159	0.65017	0.16159	0.65579
					0.16174	0.65251	0.16174	0.65814
					0.16192	0.65173	0.16192	0.65725
					0.1621	0.65042	0.1621	0.65616
					0.16227	0.65001	0.16227	0.65595
					0.16239	0.65	0.16239	0.65592
					0.16255	0.65092	0.16255	0.65679
					0.16273	0.65037	0.16273	0.65626
					0.16294	0.65023	0.16294	0.65617
					0.16316	0.64901	0.16316	0.65486
					0.16334	0.6485	0.16334	0.65453
					0.16352	0.64866	0.16352	0.65466
					0.16367	0.64949	0.16367	0.65566
					0.16384	0.6488	0.16384	0.65497
					0.16399	0.64778	0.16399	0.65378
					0.16413	0.64677	0.16413	0.65261
					0.16427	0.64746	0.16427	0.65321
					0.16443	0.64876	0.16443	0.6544
					0.16462	0.64914	0.16462	0.65487
					0.16482	0.64944	0.16482	0.65512
					0.16501	0.64914	0.16501	0.65493
					0.16516	0.64906	0.16516	0.65474
					0.1653	0.64835	0.1653	0.65391
					0.16548	0.64919	0.16548	0.65472
					0.16567	0.64957	0.16567	0.65506
					0.16585	0.64862	0.16585	0.65416
					0.166	0.64901	0.166	0.65445
					0.16615	0.6501	0.16615	0.65555
					0.16635	0.64914	0.16635	0.65459
					0.16655	0.64968	0.16655	0.65509
					0.16671	0.64981	0.16671	0.65519
					0.16689	0.65098	0.16689	0.65643
					0.16701	0.65109	0.16701	0.65679
					0.16714	0.65213	0.16714	0.65779
					0.16731	0.65225	0.16731	0.65797
					0.16745	0.65257	0.16745	0.65814
					0.16759	0.65376	0.16759	0.65946
					0.16773	0.65418	0.16773	0.65987
					0.16793	0.65472	0.16793	0.66033
					0.16811	0.65523	0.16811	0.66081
					0.1683	0.65618	0.1683	0.66175
					0.16845	0.65782	0.16845	0.66315
					0.16859	0.6593	0.16859	0.66454
					0.16873	0.66002	0.16873	0.66514
					0.16886	0.6613	0.16886	0.66639
					0.16902	0.66222	0.16902	0.66715
					0.16917	0.66315	0.16917	0.66802
					0.16931	0.66468	0.16931	0.66935
					0.16947	0.66418	0.16947	0.66873
					0.16966	0.66545	0.16966	0.6698
					0.16983	0.66638	0.16983	0.67064
					0.16997	0.66678	0.16997	0.67084
					0.17014	0.66648	0.17014	0.6705
					0.1703	0.66707	0.1703	0.67107
					0.17048	0.66767	0.17048	0.6717
					0.17066	0.66872	0.17066	0.67273
					0.17082	0.66809	0.17082	0.67198
					0.17097	0.66754	0.17097	0.67155
					0.1711	0.66933	0.1711	0.67326
					0.17128	0.67029	0.17128	0.67414
					0.17144	0.67138	0.17144	0.67535
					0.17161	0.67192	0.17161	0.67585
					0.1718	0.67336	0.1718	0.67719
					0.17197	0.67273	0.17197	0.67651
					0.17215	0.6729	0.17215	0.67679
					0.17232	0.67437	0.17232	0.67809
					0.17246	0.67461	0.17246	0.67815
					0.1726	0.67555	0.1726	0.67892
					0.17274	0.67598	0.17274	0.67917
					0.17287	0.67738	0.17287	0.68047
					0.17299	0.67937	0.17299	0.68249
					0.17312	0.67908	0.17312	0.68256
					0.17327	0.67959	0.17327	0.68326
					0.17342	0.67888	0.17342	0.68265
					0.17357	0.67869	0.17357	0.68263
					0.17371	0.67938	0.17371	0.68321
					0.17383	0.68086	0.17383	0.68473
					0.17394	0.68048	0.17394	0.68436
					0.17413	0.68167	0.17413	0.68572
					0.17427	0.68172	0.17427	0.68577
					0.17441	0.68014	0.17441	0.68439
					0.17458	0.68055	0.17458	0.68478
					0.17474	0.6797	0.17474	0.68399
					0.1749	0.67909	0.1749	0.68345
					0.17505	0.67818	0.17505	0.68244
					0.17521	0.67824	0.17521	0.6825
					0.17534	0.67902	0.17534	0.68318
					0.1755	0.67873	0.1755	0.68293
					0.17564	0.67866	0.17564	0.68292
					0.17582	0.6793	0.17582	0.68353
					0.17598	0.67917	0.17598	0.68338
					0.17612	0.67971	0.17612	0.68404
					0.17627	0.6794	0.17627	0.68369
					0.17645	0.68077	0.17645	0.68499
					0.17656	0.68018	0.17656	0.6844
					0.17667	0.68078	0.17667	0.68492
					0.17682	0.6803	0.17682	0.68459
					0.17694	0.68006	0.17694	0.68445
					0.17708	0.67996	0.17708	0.68417
					0.17724	0.67974	0.17724	0.68402
					0.1774	0.68229	0.1774	0.68656
					0.17757	0.68154	0.17757	0.68584
					0.17774	0.67975	0.17774	0.68388
					0.17789	0.68111	0.17789	0.68514
					0.17806	0.68181	0.17806	0.68578
					0.17818	0.68234	0.17818	0.68626
					0.1783	0.68135	0.1783	0.68529
					0.17842	0.68058	0.17842	0.68456
					0.17855	0.68148	0.17855	0.68547
					0.17869	0.68136	0.17869	0.68536
					0.17885	0.68233	0.17885	0.68637
					0.17899	0.68309	0.17899	0.68692
					0.17914	0.68424	0.17914	0.68809
					0.17929	0.6837	0.17929	0.68733
					0.17945	0.68494	0.17945	0.68865
					0.17962	0.68713	0.17962	0.69082
					0.17976	0.6873	0.17976	0.6912
					0.1799	0.6871	0.1799	0.69093
					0.18004	0.68577	0.18004	0.68957
					0.18016	0.68502	0.18016	0.68884
					0.18029	0.68512	0.18029	0.68898
					0.18045	0.68531	0.18045	0.68914
					0.18059	0.68507	0.18059	0.68887
					0.18074	0.68532	0.18074	0.68905
					0.18085	0.68539	0.18085	0.68912
					0.18098	0.68596	0.18098	0.68973
					0.18111	0.6884	0.18111	0.69211
					0.18123	0.68937	0.18123	0.69303
					0.18136	0.69074	0.18136	0.69431
					0.18149	0.69226	0.18149	0.6957
					0.18162	0.69309	0.18162	0.69644
					0.18172	0.69463	0.18172	0.69792
					0.18183	0.69566	0.18183	0.6989
					0.18199	0.6972	0.18199	0.70012
					0.18214	0.69793	0.18214	0.70086
					0.18231	0.6988	0.18231	0.7016
					0.18247	0.69968	0.18247	0.70238
					0.18261	0.70065	0.18261	0.70327
					0.18276	0.70193	0.18276	0.70444
					0.18292	0.70446	0.18292	0.70692
					0.18306	0.70541	0.18306	0.70772
					0.18319	0.70744	0.18319	0.70968
					0.18334	0.70764	0.18334	0.70989
					0.18348	0.70875	0.18348	0.71088
					0.1836	0.70977	0.1836	0.7118
					0.18372	0.7106	0.18372	0.71255
					0.18384	0.7111	0.18384	0.71304
					0.18397	0.71133	0.18397	0.71317
					0.1841	0.7118	0.1841	0.71361
					0.18425	0.71316	0.18425	0.71491
					0.18437	0.71356	0.18437	0.71542
					0.18453	0.71455	0.18453	0.71644
					0.18467	0.71568	0.18467	0.71752
					0.18479	0.71791	0.18479	0.71967
					0.18492	0.71958	0.18492	0.72139
					0.18504	0.72122	0.18504	0.72313
					0.18516	0.72254	0.18516	0.72437
					0.18528	0.72407	0.18528	0.72589
					0.18542	0.72639	0.18542	0.7281
					0.18554	0.72635	0.18554	0.72805
					0.18567	0.7272	0.18567	0.72887
					0.18581	0.72786	0.18581	0.72959
					0.18597	0.72905	0.18597	0.73067
					0.18613	0.73076	0.18613	0.73238
					0.18626	0.7334	0.18626	0.73502
					0.18641	0.73555	0.18641	0.73709
					0.18654	0.73614	0.18654	0.73767
					0.18665	0.73738	0.18665	0.73897
					0.18678	0.73816	0.18678	0.73975
					0.18693	0.73841	0.18693	0.74009
					0.18706	0.73831	0.18706	0.74013
					0.18718	0.73722	0.18718	0.73903
					0.18733	0.73804	0.18733	0.73984
					0.18744	0.73825	0.18744	0.74
					0.18757	0.73871	0.18757	0.74044
					0.18771	0.7387	0.18771	0.74042
					0.18785	0.73864	0.18785	0.74043
					0.18793	0.7372	0.18793	0.7389
					0.18804	0.73773	0.18804	0.73937
					0.18817	0.73759	0.18817	0.73921
					0.1883	0.73873	0.1883	0.74023
					0.18844	0.74175	0.18844	0.74319
					0.18857	0.74125	0.18857	0.74262
					0.18872	0.74178	0.18872	0.74304
					0.18887	0.74189	0.18887	0.74316
					0.18901	0.74284	0.18901	0.74407
					0.18913	0.7429	0.18913	0.74419
					0.18927	0.74235	0.18927	0.74374
					0.18941	0.74299	0.18941	0.74435
					0.18949	0.74322	0.18949	0.74454
					0.18961	0.74273	0.18961	0.74406
					0.1897	0.74273	0.1897	0.74414
					0.18979	0.74364	0.18979	0.74494
					0.18992	0.74473	0.18992	0.74602
					0.19006	0.74441	0.19006	0.74569
					0.19019	0.745	0.19019	0.74632
					0.19028	0.74503	0.19028	0.74628
					0.19038	0.7452	0.19038	0.74647
					0.19052	0.74491	0.19052	0.7461
					0.19067	0.74512	0.19067	0.74633
					0.19079	0.74463	0.19079	0.74585
					0.19096	0.74452	0.19096	0.74568
					0.1911	0.74527	0.1911	0.74642
					0.19123	0.74731	0.19123	0.74843
					0.19135	0.74723	0.19135	0.74846
					0.19145	0.74737	0.19145	0.74857
					0.1916	0.7466	0.1916	0.7477
					0.19171	0.74731	0.19171	0.74829
					0.19183	0.74731	0.19183	0.74821
					0.19194	0.74742	0.19194	0.74835
					0.19209	0.74801	0.19209	0.74897
					0.19222	0.74804	0.19222	0.74899
					0.19236	0.74815	0.19236	0.7492
					0.19247	0.74739	0.19247	0.74839
					0.19263	0.74767	0.19263	0.7487
					0.19277	0.74692	0.19277	0.74794
					0.19288	0.74547	0.19288	0.74645
					0.19301	0.74437	0.19301	0.74523
					0.19312	0.74426	0.19312	0.74516
					0.19323	0.74518	0.19323	0.74611
					0.19334	0.74617	0.19334	0.74706
					0.19348	0.74651	0.19348	0.74744
					0.1936	0.74578	0.1936	0.74662
					0.19374	0.74646	0.19374	0.74741
					0.19386	0.74755	0.19386	0.74855
					0.19397	0.74767	0.19397	0.74866
					0.19408	0.74899	0.19408	0.74998
					0.1942	0.74862	0.1942	0.74954
					0.19433	0.74834	0.19433	0.74927
					0.19443	0.74751	0.19443	0.7484
					0.19456	0.74683	0.19456	0.74778
					0.19468	0.74771	0.19468	0.74873
					0.19482	0.74769	0.19482	0.74868
					0.19493	0.74834	0.19493	0.74928
					0.19504	0.74721	0.19504	0.74821
					0.19514	0.74707	0.19514	0.74798
					0.19526	0.74745	0.19526	0.74838
					0.19538	0.7482	0.19538	0.74909
					0.19553	0.74775	0.19553	0.7486
					0.19563	0.74775	0.19563	0.74866
					0.19572	0.74796	0.19572	0.74877
					0.1958	0.74735	0.1958	0.74816
					0.1959	0.74712	0.1959	0.74791
					0.19601	0.74732	0.19601	0.74806
					0.19613	0.74694	0.19613	0.74769
					0.19627	0.74621	0.19627	0.74703
					0.1964	0.74704	0.1964	0.74783
					0.19653	0.74691	0.19653	0.74762
					0.19665	0.74686	0.19665	0.74756
					0.19676	0.74671	0.19676	0.74738
					0.19688	0.7462	0.19688	0.74684
					0.197	0.74733	0.197	0.74796
					0.19713	0.74747	0.19713	0.74818
					0.19727	0.74851	0.19727	0.7493
					0.19741	0.74811	0.19741	0.74891
					0.19753	0.74871	0.19753	0.74947
					0.19766	0.74908	0.19766	0.7498
					0.19775	0.74936	0.19775	0.75008
					0.19788	0.7505	0.19788	0.75127
					0.19798	0.75117	0.19798	0.75196
					0.19807	0.75262	0.19807	0.75344
					0.19817	0.75327	0.19817	0.75406
					0.1983	0.75318	0.1983	0.75383
					0.19843	0.75395	0.19843	0.75465
					0.19855	0.75308	0.19855	0.75378
					0.19868	0.75441	0.19868	0.75516
					0.19878	0.75442	0.19878	0.75521
					0.1989	0.75557	0.1989	0.75642
					0.19904	0.75594	0.19904	0.75688
					0.19916	0.75591	0.19916	0.75694
					0.19926	0.75628	0.19926	0.75728
					0.19935	0.75639	0.19935	0.75737
					0.19946	0.75692	0.19946	0.7579
					0.1996	0.75776	0.1996	0.75867
					0.1997	0.75832	0.1997	0.75925
					0.1998	0.75886	0.1998	0.75979
					0.1999	0.75983	0.1999	0.76079
					0.20002	0.76074	0.20002	0.7617
					0.20014	0.7618	0.20014	0.76273
					0.20027	0.76237	0.20027	0.76329
					0.20038	0.76253	0.20038	0.76348
					0.20051	0.76241	0.20051	0.76338
					0.20064	0.76107	0.20064	0.76208
					0.20074	0.76088	0.20074	0.76191
					0.20082	0.7612	0.20082	0.76225
					0.20092	0.76207	0.20092	0.76309
					0.20101	0.76288	0.20101	0.76384
					0.20113	0.7644	0.20113	0.76538
					0.20127	0.76539	0.20127	0.76632
					0.2014	0.76547	0.2014	0.76636
					0.20153	0.76638	0.20153	0.76724
					0.20164	0.76733	0.20164	0.76816
					0.20176	0.76826	0.20176	0.76903
					0.20188	0.76793	0.20188	0.76877
					0.20202	0.76795	0.20202	0.76875
					0.20216	0.76904	0.20216	0.76985
					0.20226	0.76907	0.20226	0.76989
					0.20239	0.76941	0.20239	0.77028
					0.20248	0.76994	0.20248	0.77078
					0.2026	0.77164	0.2026	0.77252
					0.2027	0.77269	0.2027	0.77357
					0.20277	0.77449	0.20277	0.77531
					0.20287	0.77452	0.20287	0.77532
					0.20296	0.77524	0.20296	0.776
					0.20306	0.77541	0.20306	0.77628
					0.20317	0.77596	0.20317	0.77686
					0.20327	0.77612	0.20327	0.77703
					0.20335	0.77692	0.20335	0.77789
					0.20345	0.77755	0.20345	0.77858
					0.20356	0.77852	0.20356	0.77946
					0.20369	0.77901	0.20369	0.77993
					0.20383	0.78008	0.20383	0.78097
					0.20393	0.7811	0.20393	0.78205
					0.20403	0.78117	0.20403	0.7821
					0.20413	0.78198	0.20413	0.78288
					0.20421	0.78243	0.20421	0.78336
					0.20429	0.78381	0.20429	0.78472
					0.20441	0.78436	0.20441	0.78523
					0.20454	0.78518	0.20454	0.7861
					0.20465	0.7866	0.20465	0.78751
					0.20478	0.78722	0.20478	0.7881
					0.20489	0.78737	0.20489	0.7883
					0.20501	0.78813	0.20501	0.78907
					0.20514	0.78923	0.20514	0.79019
					0.20527	0.78957	0.20527	0.79053
					0.20539	0.78891	0.20539	0.7899
					0.20551	0.79016	0.20551	0.79119
					0.20559	0.78938	0.20559	0.79042
					0.2057	0.78974	0.2057	0.79082
					0.20582	0.79087	0.20582	0.79193
					0.20593	0.79166	0.20593	0.79269
					0.20604	0.79188	0.20604	0.79287
					0.20613	0.79107	0.20613	0.79196
					0.20624	0.79106	0.20624	0.79191
					0.20635	0.79101	0.20635	0.79189
					0.20645	0.79186	0.20645	0.79274
					0.20656	0.79166	0.20656	0.79253
					0.20667	0.7917	0.20667	0.79254
					0.20676	0.79125	0.20676	0.79205
					0.20686	0.79196	0.20686	0.79274
					0.20696	0.79157	0.20696	0.79234
					0.20707	0.7911	0.20707	0.79189
					0.2072	0.79184	0.2072	0.79265
					0.20732	0.79189	0.20732	0.79266
					0.20742	0.79168	0.20742	0.79244
					0.20752	0.79188	0.20752	0.7926
					0.20765	0.79285	0.20765	0.79359
					0.20777	0.79239	0.20777	0.79312
					0.20784	0.792	0.20784	0.79275
					0.20794	0.7927	0.20794	0.79347
					0.20804	0.79338	0.20804	0.7942
					0.20817	0.79415	0.20817	0.79497
					0.20827	0.79357	0.20827	0.79436
					0.20836	0.79376	0.20836	0.79454
					0.20847	0.79424	0.20847	0.79499
					0.20858	0.79485	0.20858	0.79562
					0.20868	0.79487	0.20868	0.79562
					0.20878	0.796	0.20878	0.79673
					0.20885	0.7963	0.20885	0.79705
					0.20894	0.79652	0.20894	0.79723
					0.20906	0.79714	0.20906	0.7979
					0.20917	0.79614	0.20917	0.7969
					0.20928	0.79658	0.20928	0.79736
					0.2094	0.79714	0.2094	0.79795
					0.20948	0.79674	0.20948	0.79758
					0.20959	0.79724	0.20959	0.7981
					0.20968	0.79538	0.20968	0.79627
					0.2098	0.79599	0.2098	0.79686
					0.20992	0.79558	0.20992	0.79646
					0.21001	0.79488	0.21001	0.7957
					0.21014	0.79461	0.21014	0.79538
					0.21024	0.794	0.21024	0.79481
					0.21033	0.79426	0.21033	0.79507
					0.21043	0.79472	0.21043	0.79555
					0.21054	0.79419	0.21054	0.79507
					0.21064	0.79455	0.21064	0.7954
					0.21075	0.79479	0.21075	0.79569
					0.21082	0.79447	0.21082	0.79538
					0.2109	0.79388	0.2109	0.79477
					0.21102	0.7938	0.21102	0.7947
					0.21113	0.79398	0.21113	0.79486
					0.21122	0.79351	0.21122	0.79435
					0.21132	0.79358	0.21132	0.79447
					0.21142	0.79373	0.21142	0.79457
					0.21156	0.79429	0.21156	0.79504
					0.21167	0.79464	0.21167	0.79541
					0.21176	0.79475	0.21176	0.79548
					0.21187	0.79442	0.21187	0.79528
					0.21196	0.7938	0.21196	0.79459
					0.21207	0.79275	0.21207	0.79353
					0.21215	0.79194	0.21215	0.79276
					0.21225	0.79137	0.21225	0.7922
					0.21235	0.79074	0.21235	0.79156
					0.21245	0.79115	0.21245	0.79191
					0.21254	0.7913	0.21254	0.79199
					0.21263	0.7919	0.21263	0.79259
					0.21272	0.79177	0.21272	0.79247
					0.21283	0.79141	0.21283	0.79211
					0.21291	0.79109	0.21291	0.7918
					0.21305	0.79136	0.21305	0.79206
					0.21315	0.79084	0.21315	0.79151
					0.21326	0.79098	0.21326	0.79165
					0.21337	0.79097	0.21337	0.79166
					0.21345	0.79045	0.21345	0.79118
					0.21356	0.79044	0.21356	0.7912
					0.21368	0.7897	0.21368	0.79041
					0.21377	0.79025	0.21377	0.79087
					0.21389	0.79033	0.21389	0.79099
					0.214	0.79112	0.214	0.79173
					0.21409	0.79078	0.21409	0.79146
					0.21419	0.79041	0.21419	0.79114
					0.21428	0.79042	0.21428	0.79115
					0.21439	0.78943	0.21439	0.79016
					0.2145	0.78828	0.2145	0.789
					0.21461	0.78872	0.21461	0.78939
					0.21469	0.78804	0.21469	0.78876
					0.21478	0.78746	0.21478	0.7882
					0.21488	0.78694	0.21488	0.78764
					0.21498	0.78645	0.21498	0.78722
					0.21507	0.78612	0.21507	0.78687
					0.21516	0.78637	0.21516	0.78712
					0.21528	0.78599	0.21528	0.78677
					0.21538	0.7863	0.21538	0.78711
					0.21547	0.78602	0.21547	0.78683
					0.21557	0.78638	0.21557	0.78717
					0.21566	0.78716	0.21566	0.78794
					0.21575	0.78716	0.21575	0.78794
					0.21582	0.78683	0.21582	0.78755
					0.2159	0.787	0.2159	0.78773
					0.21602	0.78723	0.21602	0.78792
					0.21611	0.7865	0.21611	0.78719
					0.21621	0.78512	0.21621	0.78582
					0.21631	0.78491	0.21631	0.78564
					0.21645	0.7856	0.21645	0.78635
					0.21656	0.78596	0.21656	0.78674
					0.21666	0.7853	0.21666	0.78605
					0.21675	0.78531	0.21675	0.78607
					0.21684	0.78598	0.21684	0.78674
					0.21696	0.78538	0.21696	0.78617
					0.21705	0.78493	0.21705	0.78575
					0.21714	0.78487	0.21714	0.78569
					0.21723	0.78477	0.21723	0.78556
					0.21731	0.78462	0.21731	0.78544
					0.21741	0.78456	0.21741	0.78532
					0.21748	0.78516	0.21748	0.78593
					0.21758	0.78548	0.21758	0.78626
					0.21767	0.7857	0.21767	0.7865
					0.21776	0.78493	0.21776	0.78572
					0.21787	0.78456	0.21787	0.78536
					0.21796	0.78492	0.21796	0.78573
					0.21806	0.78514	0.21806	0.78601
					0.21816	0.78496	0.21816	0.78579
					0.21825	0.78547	0.21825	0.78633
					0.21834	0.78701	0.21834	0.78793
					0.21843	0.78825	0.21843	0.78918
					0.21853	0.78825	0.21853	0.78913
					0.2186	0.78879	0.2186	0.78967
					0.21872	0.78916	0.21872	0.79009
					0.21882	0.78839	0.21882	0.78933
					0.21891	0.78826	0.21891	0.78921
					0.21901	0.7883	0.21901	0.7893
					0.2191	0.78752	0.2191	0.78849
					0.2192	0.78809	0.2192	0.78909
					0.21929	0.78781	0.21929	0.78882
					0.21938	0.78778	0.21938	0.78882
					0.21949	0.78727	0.21949	0.78831
					0.2196	0.7877	0.2196	0.78875
					0.21969	0.78817	0.21969	0.78916
					0.21978	0.78738	0.21978	0.78835
					0.21988	0.78749	0.21988	0.78849
					0.21996	0.78771	0.21996	0.7887
					0.22005	0.78857	0.22005	0.78958
					0.22015	0.78962	0.22015	0.79065
					0.22023	0.78865	0.22023	0.78968
					0.22033	0.78817	0.22033	0.7892
					0.22043	0.78796	0.22043	0.78902
					0.22051	0.78756	0.22051	0.78858
					0.22061	0.78705	0.22061	0.78806
					0.22071	0.78604	0.22071	0.78704
					0.22082	0.78594	0.22082	0.78692
					0.22091	0.78551	0.22091	0.78648
					0.221	0.78555	0.221	0.78655
					0.2211	0.78539	0.2211	0.78637
					0.22119	0.78576	0.22119	0.78669
					0.2213	0.78605	0.2213	0.78701
					0.22137	0.78566	0.22137	0.78667
					0.22146	0.78545	0.22146	0.78647
					0.22156	0.78425	0.22156	0.78529
					0.22167	0.78284	0.22167	0.78383
					0.22177	0.78176	0.22177	0.78276
					0.22186	0.78126	0.22186	0.78226
					0.22194	0.78111	0.22194	0.78207
					0.22203	0.7817	0.22203	0.78266
					0.22212	0.78194	0.22212	0.7829
					0.22221	0.78092	0.22221	0.78192
					0.22231	0.78034	0.22231	0.7814
					0.22241	0.77972	0.22241	0.78081
					0.22251	0.77912	0.22251	0.7802
					0.2226	0.7792	0.2226	0.78027
					0.2227	0.77962	0.2227	0.78071
					0.22279	0.77934	0.22279	0.78045
					0.22288	0.77941	0.22288	0.78048
					0.22298	0.77836	0.22298	0.77943
					0.22308	0.77862	0.22308	0.77969
					0.22317	0.77869	0.22317	0.77974
					0.22326	0.77815	0.22326	0.77917
					0.22334	0.77907	0.22334	0.78006
					0.22343	0.77795	0.22343	0.77901
					0.22352	0.77714	0.22352	0.77818
					0.22359	0.77587	0.22359	0.77697
					0.22367	0.77524	0.22367	0.7763
					0.22376	0.775	0.22376	0.77608
					0.22385	0.77525	0.22385	0.77633
					0.22393	0.77569	0.22393	0.77681
					0.22403	0.77594	0.22403	0.77709
					0.22416	0.77608	0.22416	0.77717
					0.22425	0.77659	0.22425	0.77766
					0.22434	0.77715	0.22434	0.77819
					0.22442	0.77745	0.22442	0.77855
					0.22451	0.778	0.22451	0.77911
					0.22459	0.77845	0.22459	0.77958
					0.22469	0.7781	0.22469	0.77929
					0.22478	0.77783	0.22478	0.779
					0.22489	0.77734	0.22489	0.77853
					0.22497	0.77721	0.22497	0.77842
					0.22506	0.77625	0.22506	0.77749
					0.22514	0.77545	0.22514	0.77671
					0.22521	0.7748	0.22521	0.77606
					0.2253	0.77455	0.2253	0.77581
					0.22538	0.77433	0.22538	0.77557
					0.22545	0.77264	0.22545	0.77391
					0.22554	0.77346	0.22554	0.77473
					0.22562	0.77388	0.22562	0.77511
					0.22571	0.7736	0.22571	0.77481
					0.22577	0.77297	0.22577	0.77418
					0.22585	0.77256	0.22585	0.77377
					0.22595	0.77202	0.22595	0.77322
					0.22604	0.77101	0.22604	0.77224
					0.22614	0.77051	0.22614	0.77174
					0.22621	0.77098	0.22621	0.77223
					0.22633	0.7717	0.22633	0.77295
					0.22644	0.77183	0.22644	0.77307
					0.22653	0.77138	0.22653	0.77259
					0.22661	0.77118	0.22661	0.77235
					0.22669	0.77061	0.22669	0.77183
					0.22678	0.76993	0.22678	0.77115
					0.22688	0.76942	0.22688	0.77062
					0.22696	0.76883	0.22696	0.77001
					0.22705	0.76858	0.22705	0.76979
					0.22713	0.76906	0.22713	0.77026
					0.22722	0.76975	0.22722	0.77097
					0.22731	0.77074	0.22731	0.77192
					0.22742	0.77129	0.22742	0.77252
					0.22753	0.7716	0.22753	0.7728
					0.22761	0.77024	0.22761	0.7714
					0.2277	0.76934	0.2277	0.77048
					0.22781	0.7684	0.22781	0.7696
					0.22791	0.76792	0.22791	0.7691
					0.22802	0.76697	0.22802	0.7681
					0.22813	0.76619	0.22813	0.7673
					0.22822	0.76534	0.22822	0.76654
					0.22831	0.76504	0.22831	0.76618
					0.2284	0.76377	0.2284	0.7649
					0.22848	0.76243	0.22848	0.76355
					0.22856	0.76181	0.22856	0.7629
					0.22865	0.761	0.22865	0.76206
					0.22873	0.76193	0.22873	0.76297
					0.22882	0.76175	0.22882	0.76276
					0.22891	0.76089	0.22891	0.76188
					0.22899	0.76037	0.22899	0.76137
					0.22905	0.75988	0.22905	0.76083
					0.22911	0.75938	0.22911	0.76041
					0.22919	0.7585	0.22919	0.75953
					0.22928	0.75729	0.22928	0.75833
					0.22936	0.75729	0.22936	0.75833
					0.22944	0.75765	0.22944	0.75868
					0.22954	0.75737	0.22954	0.75837
					0.22962	0.75675	0.22962	0.75776
					0.2297	0.75611	0.2297	0.7571
					0.22978	0.75742	0.22978	0.75834
					0.22986	0.75723	0.22986	0.75811
					0.22995	0.75684	0.22995	0.75768
					0.23004	0.75625	0.23004	0.75707
					0.23011	0.75617	0.23011	0.75704
					0.23019	0.7553	0.23019	0.75614
					0.23028	0.75344	0.23028	0.75425
					0.23037	0.75203	0.23037	0.75285
					0.23046	0.75046	0.23046	0.75127
					0.23055	0.7506	0.23055	0.75147
					0.23066	0.7508	0.23066	0.75168
					0.23073	0.75151	0.23073	0.75232
					0.23082	0.75143	0.23082	0.75222
					0.2309	0.75144	0.2309	0.75223
					0.23099	0.75105	0.23099	0.75184
					0.23106	0.75091	0.23106	0.75171
					0.23114	0.75158	0.23114	0.75232
					0.23124	0.75248	0.23124	0.75314
					0.23133	0.75198	0.23133	0.75262
					0.23143	0.75239	0.23143	0.75304
					0.2315	0.75264	0.2315	0.75325
					0.23159	0.75248	0.23159	0.7531
					0.23167	0.75237	0.23167	0.753
					0.23172	0.7529	0.23172	0.75357
					0.23181	0.7533	0.23181	0.75396
					0.2319	0.75289	0.2319	0.7535
					0.23199	0.75375	0.23199	0.7544
					0.23207	0.75399	0.23207	0.75466
					0.23215	0.75357	0.23215	0.7543
					0.23226	0.7535	0.23226	0.75422
					0.23234	0.7552	0.23234	0.75594
					0.23242	0.75575	0.23242	0.75642
					0.23252	0.757	0.23252	0.75764
					0.23263	0.7571	0.23263	0.75777
					0.23271	0.75614	0.23271	0.75685
					0.2328	0.75566	0.2328	0.75638
					0.23289	0.75627	0.23289	0.75699
					0.23298	0.75506	0.23298	0.75588
					0.23306	0.7547	0.23306	0.75549
					0.23316	0.75411	0.23316	0.75489
					0.23324	0.7533	0.23324	0.75406
					0.23331	0.75271	0.23331	0.75345
					0.23339	0.75164	0.23339	0.75241
					0.23347	0.75078	0.23347	0.75159
					0.23356	0.74971	0.23356	0.75055
					0.23364	0.74981	0.23364	0.75068
					0.23371	0.74852	0.23371	0.74934
					0.23379	0.74926	0.23379	0.75011
					0.23387	0.74816	0.23387	0.749
					0.23394	0.74757	0.23394	0.7484
					0.23402	0.74773	0.23402	0.74855
					0.2341	0.74724	0.2341	0.74809
					0.23418	0.74797	0.23418	0.74888
					0.23424	0.7468	0.23424	0.74776
					0.23432	0.74561	0.23432	0.74661
					0.23441	0.74538	0.23441	0.74638
					0.23449	0.74509	0.23449	0.74607
					0.23458	0.74382	0.23458	0.74478
					0.23466	0.74369	0.23466	0.74469
					0.23474	0.74338	0.23474	0.74432
					0.23482	0.74273	0.23482	0.74373
					0.2349	0.7419	0.2349	0.74284
					0.235	0.74097	0.235	0.74192
					0.23509	0.73986	0.23509	0.74085
					0.23516	0.73878	0.23516	0.73981
					0.23525	0.73802	0.23525	0.73907
					0.23533	0.73861	0.23533	0.73964
					0.23543	0.73829	0.23543	0.7393
					0.2355	0.73821	0.2355	0.73924
					0.23558	0.73688	0.23558	0.73792
					0.23567	0.73678	0.23567	0.73779
					0.23575	0.73624	0.23575	0.7373
					0.23586	0.735	0.23586	0.7361
					0.23596	0.73343	0.23596	0.73456
					0.23603	0.7325	0.23603	0.73365
					0.23612	0.73082	0.23612	0.73199
					0.23621	0.73152	0.23621	0.73269
					0.23626	0.73044	0.23626	0.73159
					0.23635	0.73013	0.23635	0.73123
					0.23643	0.72821	0.23643	0.72936
					0.2365	0.72889	0.2365	0.73005
					0.2366	0.72792	0.2366	0.72915
					0.2367	0.72732	0.2367	0.72852
					0.23677	0.72689	0.23677	0.7281
					0.23683	0.7274	0.23683	0.72864
					0.23693	0.72697	0.23693	0.7282
					0.23702	0.7262	0.23702	0.72747
					0.23709	0.72618	0.23709	0.72745
					0.23716	0.72548	0.23716	0.72673
					0.23724	0.72531	0.23724	0.72658
					0.23732	0.726	0.23732	0.72735
					0.23739	0.72528	0.23739	0.72666
					0.23749	0.72474	0.23749	0.72608
					0.23757	0.72473	0.23757	0.72602
					0.23765	0.72444	0.23765	0.72569
					0.23774	0.72377	0.23774	0.725
					0.23782	0.72359	0.23782	0.72485
					0.23791	0.72232	0.23791	0.72354
					0.23797	0.72295	0.23797	0.72416
					0.23805	0.72274	0.23805	0.724
					0.23813	0.72201	0.23813	0.72327
					0.23822	0.72032	0.23822	0.72159
					0.2383	0.71945	0.2383	0.72073
					0.2384	0.7184	0.2384	0.71972
					0.23848	0.71718	0.23848	0.71852
					0.23855	0.71779	0.23855	0.71914
					0.23862	0.71735	0.23862	0.71872
					0.23868	0.71681	0.23868	0.71818
					0.23876	0.7175	0.23876	0.71882
					0.23884	0.71881	0.23884	0.72017
					0.23892	0.71886	0.23892	0.72021
					0.23899	0.71939	0.23899	0.72074
					0.23907	0.71901	0.23907	0.72037
					0.23916	0.71841	0.23916	0.71976
					0.23923	0.71848	0.23923	0.71985
					0.23931	0.719	0.23931	0.72032
					0.23938	0.71917	0.23938	0.72053
					0.23946	0.71878	0.23946	0.72021
					0.23957	0.71931	0.23957	0.7208
					0.23965	0.72081	0.23965	0.72224
					0.23971	0.72024	0.23971	0.72166
					0.23978	0.71984	0.23978	0.72134
					0.23986	0.71978	0.23986	0.72128
					0.23994	0.7194	0.23994	0.72087
					0.24	0.71981	0.24	0.72131
					0.24009	0.72026	0.24009	0.72179
					0.24016	0.71983	0.24016	0.72147
					0.24024	0.71868	0.24024	0.72025
					0.24031	0.71967	0.24031	0.72123
					0.24039	0.7197	0.24039	0.72126
					0.24047	0.72008	0.24047	0.7216
					0.24053	0.71986	0.24053	0.7214
					0.24064	0.71979	0.24064	0.72134
					0.24072	0.71929	0.24072	0.72088
					0.2408	0.7188	0.2408	0.72038
					0.24088	0.71905	0.24088	0.72069
					0.24095	0.71896	0.24095	0.72054
					0.24103	0.71728	0.24103	0.71886
					0.24111	0.71676	0.24111	0.71833
					0.24121	0.71569	0.24121	0.71728
					0.24129	0.71509	0.24129	0.71675
					0.24137	0.71528	0.24137	0.71695
					0.24147	0.71458	0.24147	0.71629
					0.24155	0.71411	0.24155	0.7158
					0.24163	0.71343	0.24163	0.71513
					0.24169	0.71445	0.24169	0.71614
					0.24174	0.71383	0.24174	0.71547
					0.24182	0.71485	0.24182	0.7165
					0.2419	0.71375	0.2419	0.71531
					0.24197	0.71375	0.24197	0.71528
					0.24205	0.71442	0.24205	0.71598
					0.24213	0.71351	0.24213	0.71514
					0.24222	0.71283	0.24222	0.71446
					0.2423	0.71208	0.2423	0.71361
					0.24237	0.71148	0.24237	0.71295
					0.24244	0.71231	0.24244	0.71379
					0.24251	0.71285	0.24251	0.71431
					0.24261	0.71199	0.24261	0.7135
					0.24268	0.71159	0.24268	0.71311
					0.24276	0.71046	0.24276	0.71199
					0.24284	0.71074	0.24284	0.71231
					0.24292	0.7113	0.24292	0.71277
					0.243	0.71056	0.243	0.71202
					0.24309	0.71164	0.24309	0.7131
					0.24317	0.71111	0.24317	0.71255
					0.24323	0.71139	0.24323	0.7128
					0.24331	0.71197	0.24331	0.71337
					0.2434	0.71133	0.2434	0.71274
					0.24349	0.71111	0.24349	0.71253
					0.24359	0.70992	0.24359	0.71134
					0.24367	0.71093	0.24367	0.71238
					0.24375	0.71047	0.24375	0.71192
					0.24382	0.70946	0.24382	0.71088
					0.2439	0.71061	0.2439	0.712
					0.24398	0.71024	0.24398	0.71163
					0.24406	0.71102	0.24406	0.71231
					0.24413	0.71103	0.24413	0.71237
					0.24419	0.70929	0.24419	0.7106
					0.24427	0.70782	0.24427	0.70912
					0.24435	0.70705	0.24435	0.70835
					0.24441	0.70745	0.24441	0.7087
					0.24447	0.70529	0.24447	0.70656
					0.24455	0.7053	0.24455	0.70653
					0.24462	0.70518	0.24462	0.70643
					0.24468	0.70447	0.24468	0.70567
					0.24475	0.70333	0.24475	0.70453
					0.24484	0.70316	0.24484	0.7044
					0.24492	0.70386	0.24492	0.70503
					0.245	0.70299	0.245	0.70415
					0.24506	0.70174	0.24506	0.70286
					0.24513	0.69923	0.24513	0.70032
					0.2452	0.69826	0.2452	0.69929
					0.24529	0.69854	0.24529	0.69953
					0.24536	0.69791	0.24536	0.69891
					0.24545	0.69816	0.24545	0.69917
					0.24552	0.69694	0.24552	0.69803
					0.24559	0.69702	0.24559	0.6981
					0.24566	0.69621	0.24566	0.69729
					0.24575	0.69558	0.24575	0.69669
					0.24582	0.69463	0.24582	0.69579
					0.24589	0.69378	0.24589	0.69489
					0.24595	0.69397	0.24595	0.6951
					0.24602	0.69341	0.24602	0.69457
					0.2461	0.6941	0.2461	0.69529
					0.2462	0.69476	0.2462	0.69591
					0.24628	0.69605	0.24628	0.6972
					0.24634	0.69431	0.24634	0.69547
					0.24641	0.69452	0.24641	0.69568
					0.24647	0.69537	0.24647	0.69656
					0.24655	0.69464	0.24655	0.6959
					0.24664	0.69403	0.24664	0.69531
					0.24672	0.69428	0.24672	0.69551
					0.2468	0.693	0.2468	0.69422
					0.24689	0.69231	0.24689	0.69349
					0.24696	0.69157	0.24696	0.69276
					0.24703	0.69147	0.24703	0.69262
					0.24711	0.69002	0.24711	0.69124
					0.2472	0.69066	0.2472	0.69177
					0.24725	0.69061	0.24725	0.69168
					0.24732	0.68935	0.24732	0.69042
					0.2474	0.68805	0.2474	0.68925
					0.24748	0.68765	0.24748	0.68888
					0.24754	0.68795	0.24754	0.68919
					0.2476	0.68799	0.2476	0.6892
					0.24767	0.68878	0.24767	0.69004
					0.24774	0.68645	0.24774	0.68771
					0.24782	0.68586	0.24782	0.68707
					0.24789	0.68588	0.24789	0.68704
					0.24796	0.68586	0.24796	0.68708
					0.24802	0.68496	0.24802	0.68615
					0.24809	0.68468	0.24809	0.68583
					0.24818	0.6843	0.24818	0.68554
					0.24827	0.68243	0.24827	0.6836
					0.24835	0.68119	0.24835	0.68245
					0.24844	0.67994	0.24844	0.6812
					0.2485	0.67913	0.2485	0.68036
					0.24858	0.67813	0.24858	0.67929
					0.24864	0.67727	0.24864	0.67844
					0.2487	0.67754	0.2487	0.67869
					0.24878	0.67728	0.24878	0.67837
					0.24885	0.67663	0.24885	0.67779
					0.24892	0.67708	0.24892	0.67822
					0.24899	0.67673	0.24899	0.6779
					0.24907	0.67594	0.24907	0.67708
					0.24915	0.6762	0.24915	0.67736
					0.24925	0.67681	0.24925	0.67791
					0.24931	0.67631	0.24931	0.67741
					0.24939	0.67561	0.24939	0.67674
					0.24948	0.67552	0.24948	0.6767
					0.24956	0.67496	0.24956	0.67622
					0.24962	0.67595	0.24962	0.67729
					0.24971	0.67578	0.24971	0.67709
					0.24978	0.67542	0.24978	0.67674
					0.24984	0.67589	0.24984	0.67719
					0.24991	0.67617	0.24991	0.67753
					0.24998	0.67627	0.24998	0.67764
					0.25007	0.67546	0.25007	0.67691
					0.25015	0.67434	0.25015	0.67589
					0.25022	0.67614	0.25022	0.67769
					0.25029	0.67682	0.25029	0.67834
					0.25038	0.67732	0.25038	0.6788
					0.25046	0.67734	0.25046	0.67872
					0.25055	0.6759	0.25055	0.67732
					0.25063	0.67678	0.25063	0.6782
					0.25069	0.67464	0.25069	0.67609
					0.25074	0.67449	0.25074	0.67598
					0.25081	0.6743	0.25081	0.67588
					0.25088	0.67383	0.25088	0.67543
					0.25093	0.67384	0.25093	0.67543
					0.25099	0.67303	0.25099	0.6747
					0.25109	0.67386	0.25109	0.67554
					0.25118	0.673	0.25118	0.67468
					0.25125	0.67429	0.25125	0.67595
					0.25133	0.67567	0.25133	0.67743
					0.2514	0.67513	0.2514	0.6769
					0.25146	0.67447	0.25146	0.6762
					0.25151	0.67397	0.25151	0.67575
					0.25157	0.67372	0.25157	0.67547
					0.25164	0.67303	0.25164	0.67475
					0.2517	0.67308	0.2517	0.67484
					0.25177	0.67223	0.25177	0.67408
					0.25185	0.67246	0.25185	0.67438
					0.25193	0.67304	0.25193	0.67491
					0.252	0.67256	0.252	0.67448
					0.25207	0.67177	0.25207	0.67362
					0.25213	0.67104	0.25213	0.67295
					0.2522	0.67116	0.2522	0.67309
					0.25225	0.67091	0.25225	0.67275
					0.25231	0.66974	0.25231	0.67158
					0.25238	0.66994	0.25238	0.67185
					0.25247	0.67014	0.25247	0.67219
					0.25255	0.6712	0.25255	0.67326
					0.25264	0.67133	0.25264	0.67346
					0.25271	0.67044	0.25271	0.67263
					0.25277	0.67056	0.25277	0.67281
					0.25284	0.66951	0.25284	0.67183
					0.25292	0.66892	0.25292	0.67118
					0.25298	0.6686	0.25298	0.67082
					0.25306	0.66945	0.25306	0.6716
					0.25313	0.66973	0.25313	0.67186
					0.25319	0.6683	0.25319	0.67046
					0.25327	0.66882	0.25327	0.67098
					0.25337	0.66889	0.25337	0.67109
					0.25344	0.66967	0.25344	0.67191
					0.2535	0.66863	0.2535	0.67087
					0.25357	0.66839	0.25357	0.67067
					0.25365	0.66592	0.25365	0.66819
					0.25372	0.66545	0.25372	0.66773
					0.2538	0.66515	0.2538	0.66751
					0.25387	0.6639	0.25387	0.66625
					0.25395	0.6632	0.25395	0.66556
					0.25401	0.66287	0.25401	0.66524
					0.25407	0.66097	0.25407	0.66331
					0.25414	0.66112	0.25414	0.66341
					0.2542	0.6609	0.2542	0.66328
					0.25427	0.66122	0.25427	0.66358
					0.25434	0.6605	0.25434	0.66291
					0.25442	0.66003	0.25442	0.66238
					0.2545	0.65809	0.2545	0.66056
					0.25458	0.65718	0.25458	0.65965
					0.25464	0.65801	0.25464	0.66051
					0.2547	0.65735	0.2547	0.65985
					0.25476	0.65703	0.25476	0.65958
					0.25484	0.65587	0.25484	0.65836
					0.25489	0.65458	0.25489	0.657
					0.25496	0.65338	0.25496	0.65573
					0.25507	0.65379	0.25507	0.65618
					0.25514	0.65341	0.25514	0.65574
					0.25521	0.65252	0.25521	0.65484
					0.25528	0.65153	0.25528	0.65382
					0.25534	0.65058	0.25534	0.65292
					0.25539	0.64924	0.25539	0.6516
					0.25545	0.649	0.25545	0.65132
					0.25553	0.64926	0.25553	0.65158
					0.25561	0.64814	0.25561	0.65038
					0.25568	0.64709	0.25568	0.64925
					0.25575	0.64671	0.25575	0.6489
					0.25582	0.64608	0.25582	0.64828
					0.25589	0.64562	0.25589	0.64782
					0.25596	0.64364	0.25596	0.6459
					0.25604	0.64268	0.25604	0.64494
					0.2561	0.64169	0.2561	0.64396
					0.25617	0.63991	0.25617	0.64223
					0.25623	0.63965	0.25623	0.64199
					0.25628	0.63919	0.25628	0.64155
					0.25635	0.64005	0.25635	0.64244
					0.25643	0.63975	0.25643	0.64214
					0.25651	0.6386	0.25651	0.64102
					0.25659	0.63979	0.25659	0.64226
					0.25665	0.6394	0.25665	0.64178
					0.25672	0.63946	0.25672	0.64182
					0.25677	0.63741	0.25677	0.63977
					0.25684	0.63736	0.25684	0.63972
					0.25691	0.63664	0.25691	0.63898
					0.25698	0.63679	0.25698	0.63915
					0.25705	0.63623	0.25705	0.63858
					0.25713	0.63692	0.25713	0.63931
					0.25719	0.63689	0.25719	0.6392
					0.25725	0.6358	0.25725	0.63802
					0.25731	0.63352	0.25731	0.6357
					0.25737	0.63262	0.25737	0.63481
					0.25745	0.63229	0.25745	0.63452
					0.25751	0.63287	0.25751	0.63519
					0.25757	0.63466	0.25757	0.63698
					0.25766	0.63403	0.25766	0.63635
					0.25773	0.6346	0.25773	0.63694
					0.2578	0.63391	0.2578	0.63621
					0.25787	0.63427	0.25787	0.63649
					0.25794	0.63431	0.25794	0.63655
					0.25802	0.63383	0.25802	0.63612
					0.25811	0.63433	0.25811	0.63652
					0.2582	0.63472	0.2582	0.6369
					0.25827	0.6351	0.25827	0.63736
					0.25836	0.63464	0.25836	0.63696
					0.25844	0.63284	0.25844	0.63512
					0.25852	0.63131	0.25852	0.63363
					0.2586	0.63226	0.2586	0.63463
					0.25866	0.63075	0.25866	0.63319
					0.25872	0.63049	0.25872	0.63291
					0.25877	0.62998	0.25877	0.63244
					0.25883	0.6295	0.25883	0.63189
					0.2589	0.63014	0.2589	0.63244
					0.25898	0.62892	0.25898	0.63116
					0.25904	0.62858	0.25904	0.63087
					0.2591	0.62904	0.2591	0.63132
					0.25917	0.62946	0.25917	0.6318
					0.25921	0.62846	0.25921	0.63076
					0.25928	0.62797	0.25928	0.63026
					0.25934	0.62796	0.25934	0.6303
					0.2594	0.62772	0.2594	0.63014
					0.25945	0.62816	0.25945	0.6306
					0.2595	0.6285	0.2595	0.63085
					0.25958	0.62894	0.25958	0.63127
					0.25964	0.62771	0.25964	0.63001
					0.25972	0.62845	0.25972	0.63073
					0.2598	0.62825	0.2598	0.63046
					0.25987	0.62876	0.25987	0.63103
					0.25994	0.6306	0.25994	0.6329
					0.26001	0.63231	0.26001	0.6346
					0.26009	0.63148	0.26009	0.63388
					0.26014	0.63232	0.26014	0.63478
					0.2602	0.63351	0.2602	0.63593
					0.26026	0.63232	0.26026	0.63473
					0.26032	0.63245	0.26032	0.63485
					0.26039	0.63317	0.26039	0.63561
					0.26046	0.63299	0.26046	0.63542
					0.26054	0.63283	0.26054	0.63523
					0.26059	0.63382	0.26059	0.63624
					0.26066	0.63485	0.26066	0.63729
					0.26072	0.63414	0.26072	0.63648
					0.26079	0.63306	0.26079	0.6354
					0.26085	0.63325	0.26085	0.63554
					0.26092	0.63241	0.26092	0.63469
					0.26098	0.6327	0.26098	0.63503
					0.26104	0.63091	0.26104	0.63328
					0.26109	0.6296	0.26109	0.63196
					0.26116	0.63007	0.26116	0.63246
					0.26124	0.63044	0.26124	0.63283
					0.26131	0.63062	0.26131	0.63306
					0.26137	0.62978	0.26137	0.63222
					0.26145	0.6316	0.26145	0.63401
					0.26152	0.63022	0.26152	0.63259
					0.26159	0.63124	0.26159	0.63355
					0.26167	0.63035	0.26167	0.63257
					0.26173	0.63165	0.26173	0.63373
					0.26179	0.631	0.26179	0.63314
					0.26185	0.6297	0.26185	0.6318
					0.26193	0.62916	0.26193	0.63123
					0.26199	0.62738	0.26199	0.62954
					0.26206	0.62608	0.26206	0.62826
					0.26212	0.62572	0.26212	0.62792
					0.2622	0.62571	0.2622	0.62791
					0.26225	0.62532	0.26225	0.62749
					0.26229	0.62346	0.26229	0.62559
					0.26239	0.62192	0.26239	0.62408
					0.26247	0.62208	0.26247	0.62418
					0.26253	0.62121	0.26253	0.62336
					0.26259	0.62034	0.26259	0.62258
					0.26265	0.62009	0.26265	0.62235
					0.26273	0.61985	0.26273	0.62227
					0.2628	0.61923	0.2628	0.62161
					0.26286	0.61859	0.26286	0.62094
					0.26293	0.6189	0.26293	0.62124
					0.263	0.62006	0.263	0.62233
					0.26307	0.61748	0.26307	0.6197
					0.26314	0.61696	0.26314	0.61913
					0.26322	0.61525	0.26322	0.61743
					0.26328	0.61554	0.26328	0.61774
					0.26334	0.61692	0.26334	0.61918
					0.2634	0.61559	0.2634	0.61781
					0.26346	0.61596	0.26346	0.61824
					0.26353	0.6161	0.26353	0.61845
					0.26361	0.61667	0.26361	0.619
					0.26368	0.61535	0.26368	0.61771
					0.26375	0.61505	0.26375	0.6175
					0.26381	0.61477	0.26381	0.61729
					0.26387	0.61492	0.26387	0.61748
					0.26393	0.61418	0.26393	0.61676
					0.264	0.6127	0.264	0.61531
					0.26407	0.61374	0.26407	0.61638
					0.26413	0.61343	0.26413	0.61611
					0.26419	0.61393	0.26419	0.6166
					0.26426	0.61286	0.26426	0.61557
					0.26433	0.61237	0.26433	0.61502
					0.26438	0.61113	0.26438	0.61382
					0.26445	0.60924	0.26445	0.61201
					0.26453	0.60762	0.26453	0.61034
					0.26457	0.60881	0.26457	0.61152
					0.26463	0.609	0.26463	0.61175
					0.2647	0.60862	0.2647	0.61137
					0.26477	0.60745	0.26477	0.61013
					0.26482	0.60777	0.26482	0.61039
					0.2649	0.60774	0.2649	0.61035
					0.26497	0.6095	0.26497	0.61202
					0.26504	0.60858	0.26504	0.61115
					0.26509	0.60903	0.26509	0.61153
					0.26515	0.60992	0.26515	0.6124
					0.26522	0.60901	0.26522	0.61149
					0.26529	0.60985	0.26529	0.61224
					0.26534	0.61035	0.26534	0.61275
					0.2654	0.61077	0.2654	0.61313
					0.26547	0.61117	0.26547	0.61362
					0.26553	0.61067	0.26553	0.61322
					0.2656	0.61051	0.2656	0.6131
					0.26566	0.61014	0.26566	0.61276
					0.26574	0.60874	0.26574	0.61131
					0.2658	0.60891	0.2658	0.61141
					0.26587	0.6092	0.26587	0.61174
					0.26594	0.61003	0.26594	0.61259
					0.266	0.61107	0.266	0.6136
					0.26607	0.61087	0.26607	0.61336
					0.26613	0.61009	0.26613	0.61258
					0.26619	0.60997	0.26619	0.61245
					0.26625	0.61021	0.26625	0.61277
					0.26633	0.61069	0.26633	0.61326
					0.26641	0.6111	0.26641	0.6137
					0.26647	0.61131	0.26647	0.61396
					0.26652	0.6111	0.26652	0.61367
					0.2666	0.60961	0.2666	0.61214
					0.26666	0.60874	0.26666	0.61136
					0.26673	0.60801	0.26673	0.61063
					0.26678	0.60778	0.26678	0.61038
					0.26685	0.60721	0.26685	0.60989
					0.26691	0.608	0.26691	0.6107
					0.26697	0.60714	0.26697	0.60983
					0.26703	0.60543	0.26703	0.60808
					0.2671	0.60644	0.2671	0.60918
					0.26717	0.60637	0.26717	0.60908
					0.26722	0.60557	0.26722	0.60829
					0.26728	0.60434	0.26728	0.60705
					0.26734	0.60349	0.26734	0.60622
					0.26739	0.6047	0.26739	0.60743
					0.26748	0.60444	0.26748	0.6072
					0.26753	0.60417	0.26753	0.60688
					0.26759	0.60337	0.26759	0.60611
					0.26765	0.60514	0.26765	0.60786
					0.26772	0.60669	0.26772	0.60928
					0.26778	0.6061	0.26778	0.60873
					0.26783	0.60667	0.26783	0.60925
					0.2679	0.60684	0.2679	0.60935
					0.26796	0.6086	0.26796	0.61106
					0.26802	0.60695	0.26802	0.60948
					0.26809	0.60686	0.26809	0.60934
					0.26815	0.60474	0.26815	0.60726
					0.26821	0.60352	0.26821	0.60601
					0.2683	0.60066	0.2683	0.60337
					0.26836	0.60033	0.26836	0.60305
					0.26843	0.59937	0.26843	0.60217
					0.26848	0.59781	0.26848	0.60061
					0.26854	0.59793	0.26854	0.60068
					0.2686	0.59866	0.2686	0.60139
					0.26866	0.59888	0.26866	0.60162
					0.26872	0.59774	0.26872	0.60056
					0.26879	0.59647	0.26879	0.59937
					0.26885	0.59624	0.26885	0.59915
					0.26893	0.59673	0.26893	0.59964
					0.26901	0.5976	0.26901	0.60052
					0.26906	0.59826	0.26906	0.60126
					0.26912	0.5978	0.26912	0.60079
					0.26918	0.59613	0.26918	0.59923
					0.26925	0.59464	0.26925	0.59763
					0.2693	0.59549	0.2693	0.59843
					0.26936	0.59658	0.26936	0.5996
					0.26943	0.59686	0.26943	0.59993
					0.26949	0.59618	0.26949	0.59928
					0.26955	0.59656	0.26955	0.59971
					0.26961	0.59756	0.26961	0.6008
					0.26967	0.59754	0.26967	0.60084
					0.26975	0.5962	0.26975	0.59957
					0.26982	0.59491	0.26982	0.59829
					0.26989	0.59471	0.26989	0.59806
					0.26994	0.59473	0.26994	0.59809
					0.26999	0.59284	0.26999	0.59624
					0.27006	0.59183	0.27006	0.59524
					0.27011	0.5913	0.27011	0.59471
					0.27015	0.59179	0.27015	0.59516
					0.27021	0.59167	0.27021	0.59503
					0.27028	0.59132	0.27028	0.59467
					0.27035	0.59015	0.27035	0.59349
					0.27041	0.58984	0.27041	0.5931
					0.27047	0.59007	0.27047	0.5934
					0.27054	0.59011	0.27054	0.59336
					0.2706	0.58913	0.2706	0.5923
					0.27066	0.58943	0.27066	0.59253
					0.27072	0.58761	0.27072	0.59078
					0.27078	0.58565	0.27078	0.58872
					0.27083	0.58748	0.27083	0.59046
					0.2709	0.58756	0.2709	0.59053
					0.27096	0.5877	0.27096	0.59068
					0.27102	0.58702	0.27102	0.58992
					0.27109	0.58634	0.27109	0.58932
					0.27115	0.58797	0.27115	0.59112
					0.27121	0.58779	0.27121	0.59111
					0.27127	0.58701	0.27127	0.59033
					0.27132	0.58388	0.27132	0.58721
					0.27139	0.58223	0.27139	0.5856
					0.27148	0.58157	0.27148	0.58506
					0.27154	0.57972	0.27154	0.58326
					0.2716	0.57929	0.2716	0.5828
					0.27167	0.57876	0.27167	0.58225
					0.27173	0.5777	0.27173	0.58119
					0.2718	0.57548	0.2718	0.57904
					0.27187	0.57422	0.27187	0.57785
					0.27193	0.57199	0.27193	0.57563
					0.272	0.57222	0.272	0.57585
					0.27206	0.57168	0.27206	0.57532
					0.27214	0.57123	0.27214	0.57487
					0.27219	0.56964	0.27219	0.5733
					0.27226	0.56851	0.27226	0.5722
					0.27232	0.56714	0.27232	0.57082
					0.27238	0.56533	0.27238	0.56914
					0.27245	0.56512	0.27245	0.56908
					0.27251	0.56371	0.27251	0.56754
					0.27256	0.56268	0.27256	0.56664
					0.27262	0.56018	0.27262	0.56419
					0.27268	0.55895	0.27268	0.56297
					0.27274	0.55775	0.27274	0.56184
					0.27281	0.55874	0.27281	0.56287
					0.27288	0.55747	0.27288	0.56162
					0.27295	0.55655	0.27295	0.5607
					0.27301	0.55549	0.27301	0.55967
					0.27306	0.5552	0.27306	0.55939
					0.27311	0.55403	0.27311	0.55818
					0.27317	0.55328	0.27317	0.55731
					0.27324	0.55148	0.27324	0.55557
					0.27331	0.55139	0.27331	0.55558
					0.27336	0.55226	0.27336	0.55648
					0.27342	0.55068	0.27342	0.55488
					0.27349	0.54947	0.27349	0.55373
					0.27355	0.54947	0.27355	0.55371
					0.27361	0.54849	0.27361	0.55259
					0.27366	0.54673	0.27366	0.55085
					0.27372	0.54578	0.27372	0.54991
					0.27377	0.54575	0.27377	0.54994
					0.27383	0.54633	0.27383	0.55047
					0.27388	0.54591	0.27388	0.55
					0.27394	0.544	0.27394	0.54806
					0.274	0.54223	0.274	0.54633
					0.27405	0.54046	0.27405	0.5445
					0.2741	0.5379	0.2741	0.54203
					0.27417	0.53647	0.27417	0.54055
					0.27424	0.53457	0.27424	0.53867
					0.27429	0.53401	0.27429	0.53806
					0.27435	0.53273	0.27435	0.53681
					0.27442	0.5322	0.27442	0.5362
					0.27447	0.53241	0.27447	0.53637
					0.27452	0.53252	0.27452	0.53634
					0.27457	0.53055	0.27457	0.53436
					0.27464	0.53147	0.27464	0.53521
					0.27471	0.53054	0.27471	0.53432
					0.27477	0.53022	0.27477	0.53403
					0.27483	0.52809	0.27483	0.5319
					0.2749	0.52769	0.2749	0.53154
					0.27496	0.52613	0.27496	0.52993
					0.27501	0.52703	0.27501	0.53078
					0.27508	0.52686	0.27508	0.5306
					0.27515	0.5258	0.27515	0.52936
					0.27519	0.52352	0.27519	0.52721
					0.27526	0.52383	0.27526	0.52754
					0.27532	0.52264	0.27532	0.52626
					0.27538	0.5223	0.27538	0.52574
					0.27544	0.5224	0.27544	0.5259
					0.2755	0.52229	0.2755	0.52587
					0.27555	0.52102	0.27555	0.52463
					0.2756	0.51959	0.2756	0.52317
					0.27565	0.51842	0.27565	0.52205
					0.27571	0.5191	0.27571	0.5228
					0.27577	0.51823	0.27577	0.52191
					0.27583	0.51799	0.27583	0.52157
					0.27588	0.51902	0.27588	0.52262
					0.27594	0.51977	0.27594	0.52337
					0.27601	0.51931	0.27601	0.52297
					0.27606	0.51739	0.27606	0.52095
					0.27612	0.51804	0.27612	0.52152
					0.27617	0.51871	0.27617	0.52214
					0.27625	0.51949	0.27625	0.52303
					0.27631	0.51851	0.27631	0.52201
					0.27638	0.51783	0.27638	0.52129
					0.27645	0.5174	0.27645	0.52076
					0.27651	0.51781	0.27651	0.52114
					0.27659	0.5184	0.27659	0.52185
					0.27665	0.5163	0.27665	0.51961
					0.27671	0.51467	0.27671	0.518
					0.27676	0.51307	0.27676	0.51651
					0.27682	0.51314	0.27682	0.51655
					0.27688	0.51326	0.27688	0.51656
					0.27694	0.51279	0.27694	0.51614
					0.27701	0.51234	0.27701	0.5156
					0.27708	0.51363	0.27708	0.51697
					0.27713	0.51364	0.27713	0.51696
					0.27719	0.51312	0.27719	0.51649
					0.27724	0.5136	0.27724	0.51694
					0.2773	0.51352	0.2773	0.51675
					0.27736	0.51202	0.27736	0.51527
					0.27742	0.5106	0.27742	0.51395
					0.27748	0.51121	0.27748	0.51471
					0.27756	0.51194	0.27756	0.51525
					0.27762	0.51045	0.27762	0.51381
					0.27767	0.50957	0.27767	0.513
					0.27772	0.5089	0.27772	0.51234
					0.27779	0.5072	0.27779	0.51084
					0.27785	0.50706	0.27785	0.5108
					0.2779	0.50701	0.2779	0.51077
					0.27794	0.50752	0.27794	0.51125
					0.27802	0.50817	0.27802	0.51185
					0.2781	0.50746	0.2781	0.51107
					0.27815	0.50645	0.27815	0.51012
					0.27821	0.50665	0.27821	0.51035
					0.27826	0.50656	0.27826	0.51035
					0.27833	0.50775	0.27833	0.51162
					0.27839	0.50696	0.27839	0.51083
					0.27843	0.50713	0.27843	0.51094
					0.27848	0.50637	0.27848	0.51004
					0.27853	0.50565	0.27853	0.50946
					0.27859	0.50485	0.27859	0.50849
					0.27863	0.50544	0.27863	0.50903
					0.27869	0.50629	0.27869	0.50992
					0.27874	0.5074	0.27874	0.51113
					0.2788	0.50523	0.2788	0.50904
					0.27887	0.50592	0.27887	0.50972
					0.27892	0.50719	0.27892	0.51098
					0.27898	0.50648	0.27898	0.51026
					0.27904	0.50704	0.27904	0.51075
					0.27912	0.50839	0.27912	0.51216
					0.27918	0.50966	0.27918	0.51364
					0.27924	0.50906	0.27924	0.51304
					0.2793	0.50937	0.2793	0.51333
					0.27937	0.50809	0.27937	0.51195
					0.27944	0.50677	0.27944	0.5106
					0.2795	0.50684	0.2795	0.51083
					0.27956	0.50568	0.27956	0.50961
					0.2796	0.50426	0.2796	0.50828
					0.27965	0.50581	0.27965	0.50966
					0.27971	0.50485	0.27971	0.50878
					0.27979	0.50236	0.27979	0.50615
					0.27984	0.49951	0.27984	0.50331
					0.27988	0.49872	0.27988	0.50253
					0.27994	0.49697	0.27994	0.50088
					0.27999	0.49609	0.27999	0.50004
					0.28005	0.49478	0.28005	0.49881
					0.28011	0.49434	0.28011	0.4983
					0.28017	0.49355	0.28017	0.49769
					0.28025	0.49427	0.28025	0.49835
					0.28031	0.49373	0.28031	0.49787
					0.28036	0.49231	0.28036	0.49649
					0.28043	0.49206	0.28043	0.49622
					0.28048	0.49153	0.28048	0.4958
					0.28054	0.49126	0.28054	0.49574
					0.28058	0.49036	0.28058	0.49492
					0.28065	0.4883	0.28065	0.49308
					0.28071	0.48849	0.28071	0.49327
					0.28077	0.48829	0.28077	0.49308
					0.28082	0.48871	0.28082	0.49355
					0.28088	0.48711	0.28088	0.49195
					0.28094	0.4874	0.28094	0.49213
					0.281	0.48628	0.281	0.49114
					0.28107	0.48641	0.28107	0.49123
					0.28112	0.48762	0.28112	0.49263
					0.28117	0.48704	0.28117	0.49201
					0.28122	0.48493	0.28122	0.48986
					0.2813	0.48575	0.2813	0.49079
					0.28134	0.48629	0.28134	0.49139
					0.28139	0.48593	0.28139	0.49101
					0.28144	0.48385	0.28144	0.48867
					0.2815	0.48261	0.2815	0.4874
					0.28156	0.48274	0.28156	0.48753
					0.28162	0.48342	0.28162	0.4882
					0.28169	0.48195	0.28169	0.48675
					0.28174	0.48139	0.28174	0.48612
					0.28179	0.48161	0.28179	0.4864
					0.28185	0.4782	0.28185	0.4829
					0.28191	0.47784	0.28191	0.48235
					0.28195	0.47779	0.28195	0.48235
					0.28201	0.47621	0.28201	0.48083
					0.28206	0.47706	0.28206	0.48172
					0.2821	0.47628	0.2821	0.48088
					0.28215	0.47632	0.28215	0.48079
					0.28221	0.47719	0.28221	0.48152
					0.28228	0.4764	0.28228	0.48065
					0.28233	0.4763	0.28233	0.48073
					0.28239	0.47608	0.28239	0.48059
					0.28245	0.4756	0.28245	0.47992
					0.28251	0.47719	0.28251	0.48146
					0.28255	0.47674	0.28255	0.48101
					0.28261	0.47533	0.28261	0.47959
					0.28268	0.47329	0.28268	0.47754
					0.28274	0.47405	0.28274	0.47825
					0.28281	0.47504	0.28281	0.47911
					0.28286	0.47384	0.28286	0.47805
					0.28292	0.47194	0.28292	0.47617
					0.28299	0.46929	0.28299	0.47367
					0.28306	0.46996	0.28306	0.47448
					0.28312	0.4702	0.28312	0.4747
					0.28315	0.46938	0.28315	0.47386
					0.28321	0.46858	0.28321	0.47304
					0.28326	0.47003	0.28326	0.47437
					0.28332	0.47007	0.28332	0.47429
					0.28339	0.47011	0.28339	0.47448
					0.28344	0.47025	0.28344	0.4747
					0.28349	0.47134	0.28349	0.47575
					0.28353	0.47175	0.28353	0.47622
					0.28358	0.47362	0.28358	0.47786
					0.28363	0.47276	0.28363	0.47687
					0.28368	0.47415	0.28368	0.47829
					0.28374	0.47286	0.28374	0.47683
					0.2838	0.47209	0.2838	0.47611
					0.28387	0.47126	0.28387	0.47547
					0.28393	0.47091	0.28393	0.47507
					0.28399	0.47038	0.28399	0.47449
					0.28405	0.47156	0.28405	0.47562
					0.28412	0.47165	0.28412	0.47571
					0.28419	0.47216	0.28419	0.47638
					0.28425	0.47291	0.28425	0.47707
					0.2843	0.47224	0.2843	0.47641
					0.28436	0.47421	0.28436	0.47832
					0.28442	0.47398	0.28442	0.47816
					0.28447	0.47425	0.28447	0.4784
					0.28452	0.47373	0.28452	0.47788
					0.28457	0.47229	0.28457	0.47648
					0.28463	0.4727	0.28463	0.47692
					0.28469	0.4718	0.28469	0.47618
					0.28475	0.46916	0.28475	0.47356
					0.28481	0.46976	0.28481	0.47417
					0.28487	0.4689	0.28487	0.47343
					0.28493	0.46827	0.28493	0.47292
					0.28498	0.46695	0.28498	0.47141
					0.28504	0.46765	0.28504	0.47222
					0.28509	0.46658	0.28509	0.47106
					0.28514	0.46619	0.28514	0.47073
					0.2852	0.46511	0.2852	0.46958
					0.28526	0.46185	0.28526	0.46619
					0.28532	0.46098	0.28532	0.46532
					0.28538	0.4623	0.28538	0.46658
					0.28544	0.46031	0.28544	0.46476
					0.2855	0.45971	0.2855	0.46412
					0.28553	0.46149	0.28553	0.46588
					0.28559	0.46123	0.28559	0.4656
					0.28565	0.46105	0.28565	0.46559
					0.28571	0.46263	0.28571	0.46714
					0.28577	0.46292	0.28577	0.46748
					0.28581	0.46391	0.28581	0.46855
					0.28587	0.46369	0.28587	0.46843
					0.28593	0.4627	0.28593	0.4674
					0.286	0.46151	0.286	0.4662
					0.28605	0.46088	0.28605	0.46541
					0.2861	0.46313	0.2861	0.46761
					0.28614	0.46085	0.28614	0.4654
					0.28619	0.45884	0.28619	0.46333
					0.28625	0.45633	0.28625	0.46064
					0.28631	0.45811	0.28631	0.46257
					0.28636	0.4578	0.28636	0.46203
					0.28642	0.4574	0.28642	0.46156
					0.28647	0.45587	0.28647	0.46002
					0.28654	0.45488	0.28654	0.45905
					0.28659	0.4544	0.28659	0.45851
					0.28663	0.45503	0.28663	0.45923
					0.28668	0.45385	0.28668	0.45782
					0.28672	0.45254	0.28672	0.45673
					0.2868	0.44965	0.2868	0.45385
					0.28685	0.4504	0.28685	0.45461
					0.2869	0.45017	0.2869	0.45438
					0.28695	0.44856	0.28695	0.45281
					0.28702	0.44739	0.28702	0.45161
					0.28708	0.44451	0.28708	0.44862
					0.28713	0.44422	0.28713	0.44857
					0.28719	0.44284	0.28719	0.44724
					0.28724	0.44126	0.28724	0.44558
					0.28729	0.43951	0.28729	0.44388
					0.28734	0.43993	0.28734	0.44432
					0.2874	0.43907	0.2874	0.44361
					0.28745	0.43745	0.28745	0.44207
					0.2875	0.43843	0.2875	0.44305
					0.28754	0.43701	0.28754	0.44179
					0.2876	0.43629	0.2876	0.4409
					0.28767	0.43826	0.28767	0.44294
					0.28773	0.43723	0.28773	0.44181
					0.28779	0.43704	0.28779	0.44174
					0.28785	0.43521	0.28785	0.44003
					0.2879	0.43397	0.2879	0.43896
					0.28795	0.43441	0.28795	0.43946
					0.28801	0.43258	0.28801	0.43747
					0.28808	0.42813	0.28808	0.43298
					0.28815	0.42716	0.28815	0.43196
					0.28821	0.4249	0.28821	0.42957
					0.28826	0.4247	0.28826	0.42946
					0.28832	0.42606	0.28832	0.43084
					0.28837	0.42625	0.28837	0.43102
					0.28844	0.42405	0.28844	0.4289
					0.28849	0.42281	0.28849	0.42782
					0.28854	0.42223	0.28854	0.42723
					0.28858	0.42197	0.28858	0.42697
					0.28863	0.42358	0.28863	0.42863
					0.2887	0.42218	0.2887	0.42714
					0.28875	0.42315	0.28875	0.42821
					0.28882	0.42104	0.28882	0.42633
					0.28887	0.42114	0.28887	0.42644
					0.28893	0.42	0.28893	0.42539
					0.28899	0.41786	0.28899	0.42339
					0.28903	0.41586	0.28903	0.42129
					0.28907	0.41697	0.28907	0.42229
					0.28912	0.41701	0.28912	0.42236
					0.28919	0.41603	0.28919	0.42138
					0.28924	0.4135	0.28924	0.4189
					0.2893	0.41128	0.2893	0.41695
					0.28936	0.40925	0.28936	0.41495
					0.28941	0.40984	0.28941	0.41564
					0.28946	0.40996	0.28946	0.41579
					0.28951	0.41152	0.28951	0.4173
					0.28957	0.41135	0.28957	0.41703
					0.28962	0.41226	0.28962	0.41806
					0.28968	0.41049	0.28968	0.41636
					0.28972	0.4097	0.28972	0.41549
					0.28979	0.41079	0.28979	0.41638
					0.28983	0.40766	0.28983	0.41317
					0.28988	0.40902	0.28988	0.41445
					0.28995	0.40625	0.28995	0.41178
					0.28999	0.40608	0.28999	0.41178
					0.29004	0.40627	0.29004	0.41204
					0.29008	0.40495	0.29008	0.41091
					0.29014	0.40604	0.29014	0.41192
					0.2902	0.40626	0.2902	0.41203
					0.29025	0.40484	0.29025	0.41042
					0.29029	0.40654	0.29029	0.41207
					0.29034	0.40543	0.29034	0.41101
					0.2904	0.40357	0.2904	0.40903
					0.29046	0.40285	0.29046	0.40806
					0.2905	0.40147	0.2905	0.40668
					0.29057	0.40031	0.29057	0.40556
					0.29062	0.40029	0.29062	0.4056
					0.29069	0.40027	0.29069	0.40555
					0.29072	0.39948	0.29072	0.40488
					0.29075	0.40091	0.29075	0.40623
					0.29081	0.39983	0.29081	0.40526
					0.29087	0.3987	0.29087	0.40433
					0.29093	0.39828	0.29093	0.40407
					0.29099	0.39761	0.29099	0.40345
					0.29104	0.39739	0.29104	0.40334
					0.2911	0.39757	0.2911	0.40359
					0.29113	0.39626	0.29113	0.40218
					0.2912	0.39622	0.2912	0.40219
					0.29125	0.39461	0.29125	0.40073
					0.2913	0.39405	0.2913	0.40007
					0.29136	0.39304	0.29136	0.39908
					0.29142	0.39374	0.29142	0.39957
					0.29147	0.39171	0.29147	0.39771
					0.29152	0.39146	0.29152	0.3977
					0.29158	0.38922	0.29158	0.39552
					0.29164	0.3888	0.29164	0.39535
					0.29169	0.38819	0.29169	0.39472
					0.29172	0.3865	0.29172	0.39317
					0.29178	0.384	0.29178	0.39039
					0.29185	0.38183	0.29185	0.38851
					0.2919	0.38085	0.2919	0.38743
					0.29195	0.38082	0.29195	0.38733
					0.29202	0.38159	0.29202	0.38808
					0.29207	0.38129	0.29207	0.38786
					0.29213	0.37953	0.29213	0.3862
					0.29218	0.37955	0.29218	0.3863
					0.29224	0.37955	0.29224	0.38601
					0.29229	0.37841	0.29229	0.38495
					0.29235	0.37774	0.29235	0.38441
					0.29241	0.37584	0.29241	0.38242
					0.29245	0.37344	0.29245	0.38002
					0.29251	0.3703	0.29251	0.37702
					0.29256	0.36962	0.29256	0.37652
					0.29262	0.36805	0.29262	0.37487
					0.29268	0.36845	0.29268	0.37535
					0.29272	0.36842	0.29272	0.37552
					0.29278	0.36669	0.29278	0.37391
					0.29283	0.36698	0.29283	0.37437
					0.29287	0.36542	0.29287	0.37291
					0.29293	0.36452	0.29293	0.3719
					0.29298	0.36335	0.29298	0.37068
					0.29305	0.36377	0.29305	0.37098
					0.29311	0.36487	0.29311	0.37218
					0.29317	0.36235	0.29317	0.36953
					0.29322	0.36098	0.29322	0.36805
					0.29327	0.35865	0.29327	0.36562
					0.29332	0.35861	0.29332	0.3655
					0.29337	0.35771	0.29337	0.3645
					0.29341	0.35786	0.29341	0.36453
					0.29346	0.35662	0.29346	0.36318
					0.29352	0.35979	0.29352	0.36619
					0.29358	0.35954	0.29358	0.36604
					0.29362	0.35885	0.29362	0.36563
					0.29366	0.35771	0.29366	0.36453
					0.29371	0.35727	0.29371	0.36398
					0.29378	0.35698	0.29378	0.3637
					0.29382	0.3573	0.29382	0.36395
					0.29388	0.35629	0.29388	0.36285
					0.29394	0.35446	0.29394	0.36107
					0.294	0.35451	0.294	0.3612
					0.29406	0.3541	0.29406	0.36062
					0.29412	0.35481	0.29412	0.36121
					0.29418	0.35292	0.29418	0.3593
					0.29425	0.35254	0.29425	0.35868
					0.29429	0.35186	0.29429	0.35816
					0.29433	0.35085	0.29433	0.35711
					0.2944	0.35051	0.2944	0.35677
					0.29446	0.35089	0.29446	0.35731
					0.29452	0.34974	0.29452	0.35619
					0.29456	0.34939	0.29456	0.35578
					0.29461	0.3492	0.29461	0.35544
					0.29467	0.35048	0.29467	0.35675
					0.29472	0.35118	0.29472	0.35741
					0.29477	0.35118	0.29477	0.35745
					0.29483	0.35099	0.29483	0.35737
					0.29488	0.35187	0.29488	0.35832
					0.29493	0.3511	0.29493	0.35749
					0.29499	0.35125	0.29499	0.35778
					0.29504	0.35215	0.29504	0.35848
					0.29508	0.35281	0.29508	0.3592
					0.29512	0.35155	0.29512	0.35797
					0.29517	0.35068	0.29517	0.35712
					0.29523	0.3506	0.29523	0.3571
					0.29527	0.34926	0.29527	0.3559
					0.29532	0.35036	0.29532	0.35678
					0.29537	0.34831	0.29537	0.35474
					0.29543	0.34713	0.29543	0.35359
					0.29548	0.34683	0.29548	0.35325
					0.29552	0.34371	0.29552	0.35034
					0.29557	0.34193	0.29557	0.34855
					0.29562	0.34145	0.29562	0.34814
					0.29567	0.34027	0.29567	0.34697
					0.29573	0.33785	0.29573	0.34465
					0.29578	0.33879	0.29578	0.34554
					0.29582	0.33875	0.29582	0.34573
					0.29588	0.33782	0.29588	0.34496
					0.29593	0.33863	0.29593	0.34575
					0.29598	0.33585	0.29598	0.34311
					0.29605	0.33475	0.29605	0.34204
					0.2961	0.33551	0.2961	0.34276
					0.29615	0.3335	0.29615	0.3407
					0.2962	0.33513	0.2962	0.3426
					0.29624	0.33307	0.29624	0.34051
					0.29629	0.33293	0.29629	0.34043
					0.29633	0.33286	0.29633	0.3404
					0.2964	0.33172	0.2964	0.33924
					0.29644	0.32985	0.29644	0.33729
					0.29648	0.32941	0.29648	0.33697
					0.29653	0.3274	0.29653	0.33501
					0.29658	0.32469	0.29658	0.33229
					0.29662	0.32421	0.29662	0.33192
					0.29667	0.32353	0.29667	0.33131
					0.29672	0.32249	0.29672	0.33054
					0.29676	0.32272	0.29676	0.33071
					0.29681	0.32209	0.29681	0.33001
					0.29687	0.31895	0.29687	0.32691
					0.29692	0.31849	0.29692	0.32623
					0.29697	0.31937	0.29697	0.3271
					0.29702	0.31865	0.29702	0.32631
					0.29707	0.31815	0.29707	0.32605
					0.29711	0.31867	0.29711	0.32631
					0.29717	0.31765	0.29717	0.32552
					0.29723	0.31534	0.29723	0.32337
					0.29729	0.31213	0.29729	0.32016
					0.29736	0.31141	0.29736	0.31924
					0.29742	0.30927	0.29742	0.31696
					0.29748	0.30628	0.29748	0.31407
					0.29755	0.3037	0.29755	0.31167
					0.29759	0.30417	0.29759	0.31212
					0.29762	0.30399	0.29762	0.31164
					0.29768	0.30131	0.29768	0.30916
					0.29773	0.30119	0.29773	0.30907
					0.29778	0.30282	0.29778	0.3107
					0.29783	0.30283	0.29783	0.3109
					0.29788	0.30326	0.29788	0.31148
					0.29792	0.30134	0.29792	0.30943
					0.29798	0.30139	0.29798	0.30944
					0.29804	0.30077	0.29804	0.30872
					0.2981	0.29811	0.2981	0.30574
					0.29815	0.29776	0.29815	0.30511
					0.29821	0.29966	0.29821	0.30686
					0.29826	0.30009	0.29826	0.30727
					0.29832	0.29862	0.29832	0.30556
					0.29838	0.29533	0.29838	0.3023
					0.29841	0.29386	0.29841	0.30066
					0.29846	0.29458	0.29846	0.30133
					0.2985	0.29555	0.2985	0.30224
					0.29856	0.29587	0.29856	0.3024
					0.29861	0.29766	0.29861	0.30411
					0.29866	0.29583	0.29866	0.30219
					0.2987	0.29398	0.2987	0.30035
					0.29874	0.29198	0.29874	0.29833
					0.2988	0.29137	0.2988	0.29745
					0.29884	0.29155	0.29884	0.29735
					0.29889	0.29339	0.29889	0.29894
					0.29895	0.29317	0.29895	0.29856
					0.29901	0.29365	0.29901	0.29888
					0.29907	0.29435	0.29907	0.29952
					0.29913	0.29555	0.29913	0.30051
					0.29917	0.29577	0.29917	0.30055
					0.29922	0.29565	0.29922	0.30014
					0.29928	0.29559	0.29928	0.29996
					0.29934	0.29561	0.29934	0.30024
					0.29939	0.29466	0.29939	0.29951
					0.29944	0.29472	0.29944	0.29966
					0.2995	0.29565	0.2995	0.30038
					0.29957	0.2951	0.29957	0.29985
					0.29963	0.29591	0.29963	0.30065
					0.29968	0.29533	0.29968	0.30013
					0.29973	0.29875	0.29973	0.30348
					0.29978	0.29899	0.29978	0.30376
					0.29984	0.29959	0.29984	0.30434
					0.2999	0.3001	0.2999	0.30495
					0.29994	0.30182	0.29994	0.30633
					0.29997	0.30392	0.29997	0.30823
					0.30004	0.30467	0.30004	0.30897
					0.30009	0.30521	0.30009	0.30917
					0.30013	0.30473	0.30013	0.3085
					0.30019	0.3049	0.30019	0.30876
					0.30023	0.30218	0.30023	0.30622
					0.30027	0.3017	0.30027	0.30566
					0.30031	0.30255	0.30031	0.30658
					0.30034	0.30148	0.30034	0.30557
					0.30039	0.30375	0.30039	0.30784
					0.30044	0.30286	0.30044	0.30676
					0.30049	0.30159	0.30049	0.30576
					0.30054	0.30257	0.30054	0.30663
					0.30058	0.30134	0.30058	0.30563
					0.30064	0.30157	0.30064	0.30598
					0.3007	0.30222	0.3007	0.30651
					0.30075	0.30349	0.30075	0.30784
					0.3008	0.30375	0.3008	0.30822
					0.30086	0.30462	0.30086	0.30914
					0.30089	0.30651	0.30089	0.31077
					0.30094	0.30775	0.30094	0.31233
					0.30099	0.30528	0.30099	0.30984
					0.30103	0.30573	0.30103	0.31032
					0.30109	0.30577	0.30109	0.31048
					0.30113	0.30794	0.30113	0.31264
[truncated: 19,426 more rows]

## Sheet: Supplementary Figure 10
Supplementary Figure 10
5th bp										23rd bp										33rd bp
nm	apo			Control						nm	apo			Control						nm	apo			Control
325	191.267	191.367	189.467	22.7667	15.4667	16.6667				325	190.267	195.967	180.567	-24.6333	-7.73333	-0.83333				325	225.667	224.367	216.667	-20.5333	-2.53333	0.06667
326	154.6	181.7	154.1	13.2	15	8.3				326	144.8	143	152.1	-21	-16.7	7.4				326	195.3	194.6	176.5	-9.8	-8	3.8
327	164.3	164	149.5	27.3	11.6	21.2				327	136.4	147.5	135.6	-12.1	4	-4.5				327	169.1	172.1	159.2	-12	1.5	0.6
328	146.9	152.8	152	16.5	17.3	33.4				328	128.7	135.4	140.9	-14.8	-12.8	-9.8				328	174.6	160.5	158.5	-5	-7.7	1.1
329	162.233	139.433	151.333	34.6333	19.8333	27.4333				329	131.733	132.333	119.233	-6.66667	-7.96667	-0.16667				329	162.933	154.733	157.233	-3.86667	4.13333	-1.46667
330	152.133	145.533	169.833	20.0333	15.7333	33.0333				330	120.733	123.833	131.933	-0.46667	-7.96667	-2.86667				330	152.933	144.333	137.933	-5.36667	-3.06667	-10.0667
331	146.733	166.633	151.433	39.3333	24.4333	30.8333				331	125.133	118.533	132.433	-8.16667	-1.66667	8.03333				331	146.933	144.733	141.033	1.23333	-4.66667	4.73333
332	168.267	160.767	152.467	31.4667	32.1667	34.4667				332	127.767	150.367	133.767	-8.73333	0.46667	6.96667				332	164.267	152.967	137.867	-0.93333	4.46667	6.06667
333	175.733	163.733	169.433	34.8333	40.1333	48.4333				333	136.733	140.033	136.833	-6.86667	9.23333	12.8333				333	147.633	155.133	145.833	-2.96667	1.93333	4.53333
334	174.6	175	161.3	43.2	45.7	49				334	129.5	123.5	128	8.2	4.6	15.1				334	148.7	156	160.3	0.3	10	8.3
335	181.833	179.733	189.433	57.2333	50.1333	48.8333				335	139.833	142.933	124.333	14.1333	7.63333	15.9333				335	156.533	158.133	152.233	10.0333	11.4333	19.0333
336	179.8	175	183.4	65.4	52.8	63.1				336	124.3	142.4	126.1	8.4	6	10.8				336	156.7	157	135.6	7.8	7.5	11.2
337	190	201	189	61.8	54.8	59.3				337	143	140.7	129.2	0.6	12.4	13.2				337	156	141.7	149.7	14	12.2	15.5
338	198.833	199.233	204.933	70.7333	73.4333	84.5333				338	135.133	136.533	145.933	15.0333	11.1333	10.3333				338	155.333	159.433	150.833	10.5333	13.3333	28.9333
339	211.067	215.467	203.967	81.7667	71.9667	82.2667				339	148.267	150.067	133.967	20.5667	15.2667	16.1667				339	147.267	156.767	157.167	25.2667	20.5667	30.4667
340	205.567	213.067	205.167	83.8667	85.1667	97.3667				340	140.467	131.567	146.367	16.7667	21.5667	20.9667				340	162.167	160.767	152.067	17.0667	23.9667	21.9667
341	232.1	224.7	204.5	92.8	89.5	91.8				341	132.7	132.8	137.7	19.8	22.5	21.5				341	172.5	158.7	149.6	22	17.7	27.2
342	232.4	232.2	220.5	103.6	101.2	100.1				342	131.3	143.5	149.1	28.7	18	40.7				342	172.2	151.4	157.2	26.9	31.4	39.4
343	238.167	245.767	248.267	109.867	109.367	121.167				343	149.467	135.967	138.367	21.4667	31.8667	28.6667				343	173.867	160.167	144.167	34.1667	42.1667	31.6667
344	248.767	252.067	243.167	123.567	106.967	102.667				344	154.467	142.667	153.567	29.7667	32.0667	32.1667				344	180.667	165.067	159.067	33.6667	43.9667	36.7667
345	261.6	265.7	253.1	126.9	112.4	123.3				345	146.4	138.2	141	24.4	29	37.7				345	164.7	164.1	156.9	31.2	38.4	33.4
346	304.933	289.933	282.133	154.433	142.233	141.733				346	152.933	160.133	162.033	41.3333	39.5333	41.4333				346	165.033	171.033	189.933	41.4333	46.1333	46.0333
347	310.267	288.967	319.267	174.767	150.867	164.467				347	156.267	176.367	199.067	52.5667	46.3667	36.3667				347	182.467	198.667	183.167	55.9667	61.6667	53.3667
348	313.467	334.367	300.467	184.767	172.167	162.467				348	195.967	166.567	180.867	44.6667	57.2667	63.0667				348	184.967	205.367	201.067	62.7667	54.9667	62.3667
349	303.533	335.733	328.133	184.733	182.533	173.033				349	172.733	170.933	175.133	49.1333	82.5333	47.7333				349	209.533	181.433	197.833	75.0333	72.4333	63.5333
350	344.8	341.8	337.7	197.1	177.4	209				350	186.6	173.8	184	74	61.4	72.8				350	208.8	199.7	211.5	82.5	58.4	87
351	368.033	354.633	338.333	203.833	203.933	219.233				351	192.433	161.133	168.833	74.7333	67.8333	64.8333				351	215.733	207.233	208.033	70.6333	78.6333	80.5333
352	346.433	349.033	338.633	199.633	198.733	194.133				352	162.633	175.533	181.633	67.9333	72.0333	52.0333				352	218.233	196.733	187.633	53.6333	77.8333	89.1333
353	364.433	370.833	364.533	208.933	214.933	204.033				353	170.133	159.533	161.733	60.0333	63.3333	58.2333				353	211.933	205.633	210.733	75.3333	78.1333	75.3333
354	364.333	350.433	382.533	216.833	212.633	227.133				354	162.133	202.733	170.133	63.9333	64.6333	72.1333				354	193.933	191.033	193.733	88.4333	85.9333	103.433
355	351.933	370.433	373.833	202.133	199.133	225.033				355	177.133	156.433	160.733	56.2333	58.7333	73.3333				355	198.433	181.233	190.933	80.2333	73.3333	73.0333
356	350.6	357.4	349.7	220.5	199	223.9				356	153.8	164	151.5	57.2	68.7	63.7				356	166.3	184.2	196.6	68.3	74.2	83.2
357	356.833	378.733	339.033	231.433	207.133	234.633				357	160.033	148.233	161.333	82.5333	70.7333	69.1333				357	185.233	189.533	166.433	75.9333	82.5333	74.7333
358	376.1	349.3	366.6	207.5	209.6	241.8				358	156.2	155.6	152.4	82.9	64.1	58.3				358	179.1	171.2	189.7	71.2	69.3	90.1
359	341.5	386.2	381.7	223.8	225	223.7				359	162.7	152.6	178.4	67.8	67.2	67.3				359	169.6	182.4	171.2	98.7	96.7	83.4
360	353.9	376.7	352.7	237.1	239	249.7				360	155.8	156.7	153.3	66.6	75.6	81.1				360	183.5	181.6	182.2	79.6	77.5	95.4
361	361.567	369.467	356.267	239.567	233.667	235.967				361	147.667	146.867	153.867	62.9667	79.1667	79.5667				361	180.867	188.567	172.167	82.2667	76.3667	84.3667
362	373.7	363	373.3	232.5	230.7	236.7				362	163.1	162.2	154	77.1	83.9	76.1				362	180.8	188.1	177.6	92.7	77.4	91.3
363	377.4	362.6	362.8	246	255.7	248.8				363	161.7	161.6	162.5	71.4	84.7	80.9				363	193.3	192	178.9	98	91.2	95.2
364	364	362.1	375.3	245.4	251.2	247.1				364	155.6	154	149.4	71.3	73.3	76.3				364	182.5	192.9	185.2	92.4	91	91.8
365	380	374.6	369.4	237.5	250.1	251.5				365	158.5	148.3	146	70.7	67.5	69.9				365	184.4	157.7	176.7	84.4	87.2	84.4
366	377.233	378.733	359.733	251.233	242.933	239.733				366	147.633	155.533	154.833	79.0333	77.1333	78.9333				366	184.533	186.533	183.633	100.533	96.7333	92.8333
367	355.5	364.6	380.6	260.6	246.2	263.8				367	136.9	148.1	164	78.1	76.7	84.5				367	175.4	167.4	187.3	90	89.4	86.6
368	371.633	372.233	374.833	270.133	253.733	268.233				368	152.433	158.133	158.433	74.0333	79.6333	80.7333				368	188.033	178.833	172.333	92.1333	93.0333	90.0333
369	366.133	350.133	352.933	265.033	253.833	260.333				369	156.233	147.133	149.733	80.0333	78.7333	78.0333				369	177.133	183.533	167.633	105.033	85.9333	94.7333
370	367.7	351.2	361.8	265.4	263.5	256.5				370	139.7	152.2	151.3	88.6	82.8	78.2				370	174.7	177	181.3	84.7	84.4	94.1
371	359.867	357.467	366.667	266.167	253.867	269.667				371	144.967	132.167	146.067	81.0667	77.1667	82.2667				371	175.067	173.967	156.367	104.267	94.8667	89.6667
372	356.833	357.633	353.933	251.733	254.233	251.933				372	143.233	140.833	136.533	73.5333	83.0333	81.8333				372	173.133	168.033	165.833	100.233	99.2333	104.933
373	362.667	357.067	334.067	244.067	262.067	273.767				373	135.867	145.067	134.167	75.2667	82.1667	79.4667				373	165.267	174.567	177.967	94.3667	103.367	91.8667
374	354.833	351.233	348.633	263.533	250.133	260.533				374	133.833	148.433	141.233	70.9333	82.0333	78.4333				374	179.033	164.533	155.333	99.5333	94.7333	93.4333
375	342.067	360.467	338.467	235.267	247.867	247.467				375	137.467	139.167	145.267	78.4667	80.3667	79.2667				375	154.267	169.167	163.367	85.4667	95.1667	109.067
376	355.1	364.7	350.9	254.1	240	253.1				376	146.2	144.9	136.5	78.6	83	83.7				376	171.3	154.8	150.1	95.6	93	106
377	345.7	330.8	351	254.9	230.3	262.1				377	132.8	136.9	146.7	76.3	83.2	81.7				377	149.8	150.4	147.9	91.7	87.5	109.5
378	320.1	355.1	341.7	247.7	250.4	244.6				378	127.5	136.3	134.2	79.5	67.8	76.4				378	152.4	153.9	152.9	97.4	90.9	89.7
379	335.433	317.533	342.833	249.233	259.533	249.033				379	122.233	135.833	141.233	78.1333	76.6333	79.2333				379	167.233	160.033	141.333	99.2333	89.6333	99.6333
380	328.967	320.767	319.767	245.067	234.867	228.267				380	121.967	124.767	136.567	71.9667	74.5667	76.9667				380	157.867	153.067	160.367	90.2667	88.6667	101.567
381	319.3	307.7	317.6	233.3	233.6	235.7				381	128.7	135.9	127.1	77.2	75.6	80				381	163.3	142.8	156.9	93.6	92.8	89.4
382	321.767	305.867	308.467	222.267	226.867	232.067				382	126.167	117.167	121.967	66.3667	72.9667	78.9667				382	151.967	148.967	150.467	77.7667	108.167	93.2667
383	294.833	277.033	306.333	222.433	219.733	221.533				383	109.733	119.733	119.533	76.0333	61.4333	79.9333				383	138.633	140.833	134.933	90.8333	93.6333	83.6333
384	309.9	292	287.9	232.9	206.9	242.6				384	115.4	115.3	121.4	66.7	65.9	73.1				384	146.9	145.1	142.8	87.5	93.5	87.6
385	306	300.3	290	245.9	231.1	221				385	117.9	123	124.3	67.9	75.8	76.2				385	146.3	142.5	149.8	83.4	86.1	82.9
386	282.333	307.733	272.833	229.433	218.433	225.733				386	118.133	114.733	118.933	66.7333	67.6333	77.5333				386	139.433	135.833	131.833	98.1333	78.5333	94.5333
387	287.533	270.133	293.933	208.333	216.733	226.633				387	109.033	106.133	107.933	66.1333	61.9333	65.2333				387	141.233	132.533	133.633	74.9333	89.2333	89.6333
388	274.6	274.2	285	200.8	214.3	222.8				388	115.8	124.2	110.8	72.9	65.8	70.1				388	130.3	136.4	144	87.8	81	89.6
389	256.333	273.033	259.433	205.033	205.833	189.033				389	102.833	114.433	107.933	64.1333	77.5333	63.7333				389	130.433	125.633	123.733	76.9333	76.6333	77.1333
390	266.767	253.067	239.067	179.667	195.167	203.267				390	103.267	100.867	101.867	64.0667	58.3667	57.7667				390	121.567	122.467	122.367	62.8667	71.6667	73.6667
391	274.9	263.7	269.6	201.4	192.8	201.9				391	104.1	111.5	103	57.1	65.7	61.7				391	119.2	114.3	124.8	85.5	74.1	81.8
392	275.567	244.967	258.367	173.567	190.667	192.467				392	103.167	104.367	96.9667	55.0667	52.4667	57.1667				392	122.967	112.467	116.067	70.8667	76.9667	65.5667
393	265.133	240.733	250.633	190.633	199.333	187.533				393	94.2333	98.7333	105.733	74.4333	69.6333	59.8333				393	124.933	130.333	127.633	74.7333	78.6333	87.3333
394	230.433	230.733	224.233	181.133	170.333	175.633				394	86.1333	98.6333	96.5333	54.2333	54.9333	59.6333				394	115.133	121.033	113.033	69.7333	65.9333	73.6333
395	231.833	235.033	220.833	176.733	157.133	169.733				395	85.7333	87.8333	90.9333	47.4333	47.1333	58.0333				395	106.733	117.933	104.033	64.8333	71.1333	73.0333
396	210.233	227.533	220.633	172.833	181.133	176.733				396	88.8333	87.9333	98.5333	56.4333	43.8333	56.5333				396	116.233	109.133	108.833	73.5333	63.7333	72.1333
397	229.4	206.5	219.1	161.5	171.2	180.5				397	97.8	97.6	92.6	50.8	52.5	48.3				397	120.2	113.7	112.8	62	68.9	72.1
398	213.333	236.533	217.233	178.433	157.533	173.333				398	85.3333	90.7333	93.9333	48.9333	57.6333	62.9333				398	124.433	109.333	112.033	69.5333	69.0333	77.7333
399	218.833	212.433	219.333	157.133	148.433	162.633				399	93.4333	89.4333	83.7333	53.5333	45.4333	48.8333				399	104.833	116.633	101.933	75.5333	66.1333	76.3333
400	202.433	207.433	213.533	142.433	139.733	151.533				400	80.8333	86.1333	86.8333	35.8333	46.6333	42.0333				400	104.033	101.233	106.933	60.4333	59.2333	63.9333
401	204.5	204.7	199.8	148	135.8	129.8				401	80.1	79.8	89.7	44.2	37.9	48.5				401	93.2	103	99	54.6	59.8	68.6
402	193.333	185.933	183.633	155.933	143.533	144.333				402	81.1333	87.6333	77.0333	42.8333	44.8333	42.4333				402	102.433	110.233	100.033	56.5333	65.6333	64.4333
403	178.3	191.6	180.9	151.4	146	142.1				403	89.5	81.7	84.9	49.1	50.8	57.2				403	103.9	110	96.1	70.4	68.6	69.3
404	177.667	175.667	159.967	130.267	138.467	129.867				404	72.3667	73.7667	73.7667	43.3667	42.3667	34.2667				404	108.567	96.6667	100.567	53.8667	56.0667	65.3667
405	170.1	167.3	179	127.4	132.4	128.8				405	69.9	67.8	82.1	41.1	39.4	39.3				405	86.7	88.5	81.2	52.1	52.9	53
406	175.433	167.233	165.833	126.733	131.133	116.233				406	72.0333	72.8333	76.8333	44.1333	34.6333	37.7333				406	89.8333	91.6333	104.833	60.4333	52.2333	60.7333
407	163.333	164.933	142.233	125.633	122.133	122.033				407	65.7333	58.6333	74.8333	32.6333	43.6333	40.2333				407	93.6333	94.3333	84.7333	48.2333	50.4333	62.0333
408	153.4	158.7	151.2	102.3	120.1	119.6				408	65.9	70.6	74.8	34.7	35.7	31.4				408	91.1	83	84.3	49	61.6	57.3
409	158.8	158.6	151	110.4	114.8	125				409	59.4	67.6	77.2	34.8	49.1	38.7				409	82.5	81.6	84.4	54.3	53.5	55.1
410	165.167	153.067	153.167	115.567	99.2667	121.467				410	61.4667	58.8667	73.4667	27.5667	43.2667	46.2667				410	81.2667	92.2667	77.7667	45.3667	55.7667	50.9667
411	145.933	146.233	140.033	102.733	104.533	118.133				411	64.7333	69.0333	71.9333	27.8333	36.1333	45.0333				411	81.2333	78.2333	79.6333	53.0333	45.4333	58.8333
412	126.933	143.533	141.533	99.8333	103.833	117.033				412	61.5333	72.1333	61.5333	35.8333	40.6333	40.2333				412	79.7333	82.1333	72.0333	45.3333	49.1333	54.9333
413	150.033	139.333	128.533	99.5333	102.233	101.233				413	49.4333	70.1333	64.7333	29.8333	36.1333	30.7333				413	87.5333	75.5333	74.9333	41.4333	45.9333	48.5333
414	134.567	137.567	127.767	100.167	91.6667	105.567				414	52.1667	51.8667	51.2667	33.5667	33.2667	31.4667				414	68.7667	76.8667	84.9667	49.3667	49.7667	50.4667
415	130.6	129.2	130.3	87.1	94.4	90.5				415	59.8	56	56.6	28.9	24.3	28.8				415	61.7	76.7	79.3	34.7	48	40.9
416	125.1	120.2	125.1	87.7	84.4	82				416	50.2	55.1	59.8	19.6	30.9	29.1				416	65.8	66.6	65.4	40.8	44.7	48.3
417	118.267	116.867	121.767	82.7667	95.2667	81.4667				417	50.0667	44.2667	47.6667	22.1667	25.2667	35.5667				417	63.4667	67.4667	64.7667	36.2667	42.1667	38.1667
418	123.8	121.1	115.6	92	92.8	100.3				418	55.6	55.5	58.2	24.9	32.1	36.5				418	68.1	68.5	63.9	39.4	35.1	43
419	120.533	120.233	121.533	77.2333	78.6333	78.3333				419	49.8333	45.5333	53.8333	22.7333	19.0333	19.2333				419	70.2333	68.3333	72.7333	37.7333	39.4333	38.6333
420	121.367	133.067	114.767	85.4667	77.2667	89.1667				420	62.7667	50.9667	59.5667	29.1667	35.6667	42.9667				420	70.6667	73.7667	77.6667	38.8667	49.8667	56.1667
421	115.267	116.667	113.367	85.6667	77.6667	81.9667				421	55.8667	59.0667	53.3667	33.4667	38.4667	28.4667				421	77.7667	71.4667	63.9667	35.7667	33.2667	51.2667
422	111.667	113.867	123.067	78.8667	77.6667	69.3667				422	50.1667	46.3667	48.8667	23.7667	24.1667	27.1667				422	69.8667	76.1667	60.0667	39.4667	47.9667	48.0667
423	105.033	101.933	107.333	66.5333	76.2333	73.5333				423	56.9333	54.3333	52.6333	20.3333	14.9333	35.3333				423	60.1333	59.3333	65.6333	37.9333	40.1333	57.5333
424	106.933	98.7333	96.8333	55.1333	65.3333	59.9333				424	45.6333	51.7333	53.5333	13.6333	22.3333	20.0333				424	66.1333	58.8333	64.0333	26.7333	42.0333	41.4333
425	92.9	109.3	93.2	76.7	65	61.6				425	50	64.5	64.2	20.1	22.6	32				425	59.3	58.4	61.2	40.6	39.8	49.2
426	115.233	119.233	102.533	66.2333	68.0333	67.2333				426	48.9333	61.8333	68.1333	26.6333	34.9333	26.1333				426	75.6333	80.2333	75.8333	33.0333	43.0333	54.6333
427	104.467	94.4667	90.0667	54.9667	49.5667	65.5667				427	38.5667	53.3667	71.6667	32.1667	25.4667	26.6667				427	70.7667	55.4667	62.4667	33.6667	42.2667	47.6667
428	84.7	91.4	98.6	54.5	64.5	61				428	46.8	63.6	60.1	23.2	24.8	29.5				428	66.5	68.7	61.6	42.8	46.1	40.2
429	91.0333	90.0333	97.3333	54.5333	68.4333	58.3333				429	48.6333	56.7333	60.6333	24.8333	38.0333	22.5333				429	61.3333	70.4333	66.7333	27.6333	37.8333	56.3333
430	104	72.9	95.1	56.1	63.5	61.7				430	47.2	50.2	52.4	15.2	20.6	19.3				430	55.1	71.2	62.7	39.8	37.4	53.1
431	86	97.1	85.2	57.9	60.7	67.2				431	55.4	45.3	66.2	29.8	22.2	28.1				431	74.5	79	64.8	46.3	48.9	53.9
432	84.3	111.8	95.5	54.2	56.1	43				432	56.9	46.7	54.8	18.5	23.7	1.4				432	50	64.3	62.6	54.5	47.8	49.9
433	79.5667	90.1667	82.2667	41.6667	45.7667	62.2667				433	53.2667	46.2667	46.0667	29.2667	21.1667	24.9667				433	60.7667	58.5667	62.4667	35.3667	48.6667	56.1667
434	93.4333	93.3333	95.3333	38.1333	49.2333	53.4333				434	52.7333	66.4333	65.8333	46.3333	35.3333	37.6333				434	47.2333	75.6333	70.6333	56.2333	50.7333	45.4333
435	100.5	83.2	97.8	49.8	36.2	48.1				435	57	63.8	81.5	33.9	46.6	44				435	75.6	67.3	71.6	47.9	61.5	48.8
436	94.9667	100.367	79.7667	33.8667	34.6667	39.4667				436	50.9667	30.9667	45.7667	6.16667	27.8667	18.1667				436	69.7667	57.1667	70.6667	39.1667	39.5667	43.3667
437	81.8667	104.067	106.167	43.8667	41.8667	49.9667				437	49.4667	70.2667	58.4667	42.7667	40.5667	33.5667				437	72.2667	83.8667	62.6667	59.7667	61.6667	67.6667
438	69.3	62.2	87.5	23	27.8	51.8				438	53.4	60.5	34.7	13.3	5.7	18.3				438	50.4	68.2	42.2	28.3	53	44.1
439	70.3667	74.7667	90.1667	35.4667	21.6667	27.6667				439	64.3667	54.1667	56.5667	27.1667	19.5667	23.7667				439	64.9667	71.2667	51.5667	36.9667	46.2667	39.2667
440	72.1333	78.1333	89.3333	48.6333	41.6333	69.6333				440	66.2333	62.1333	56.5333	18.4333	27.3333	35.1333				440	66.7333	69.3333	78.4333	34.7333	57.9333	67.7333
441	94	89.1	62.5	24.4	29.6	40.9				441	54.8	65	59.1	12.2	41	33.8				441	72.9	55.9	85.9	44.2	45	52.2
442	74.7333	104.033	73.3333	53.7333	56.4333	37.9333				442	55.3333	62.5333	78.6333	44.6333	44.0333	35.1333				442	66.1333	55.2333	85.9333	49.8333	66.3333	45.7333
443	60.5333	80.2333	77.4333	27.7333	52.9333	41.6333				443	61.6333	68.3333	56.9333	53.7333	29.8333	32.1333				443	92.0333	84.4333	90.6333	64.6333	45.1333	57.5333
444	73.3333	80.1333	84.2333	30.3333	43.0333	54.2333				444	63.3333	46.2333	46.2333	32.5333	20.3333	30.2333				444	72.3333	44.3333	66.2333	45.6333	37.9333	33.1333
445	79.7	110.3	93.2	41.4	50.3	55.2				445	87.3	58.7	61.4	43.3	55	40.4				445	72.1	77.1	57.3	56.3	89	65.1
446	73.0667	89.4667	74.8667	41.2667	35.4667	36.1667				446	79.3667	43.6667	58.9667	23.4667	43.0667	43.2667				446	68.3667	60.4667	65.4667	42.0667	52.7667	48.3667
447	67.2	73.5	55.7	28.6	31.9	57.9				447	49.3	65.7	47.1	14.7	17.2	11				447	63.2	54.8	51.9	51.1	45.8	36.7
448	73	69.1	76.9	21.8	32.2	19				448	53.5	48.5	38.3	25.7	30.7	11.5				448	66.3	50.9	72.8	59.1	29.1	49.9
449	57.2333	63.3333	64.4333	13.4333	27.8333	32.2333				449	56.4333	54.1333	60.1333	29.3333	43.2333	42.0333				449	65.9333	68.4333	62.2333	54.6333	56.7333	49.3333
450	61.7333	78.6333	62.4333	37.7333	42.0333	37.8333				450	69.7333	41.6333	50.7333	14.0333	38.1333	31.0333				450	51.7333	74.1333	62.4333	40.1333	48.0333	63.2333
451	48.9667	78.7667	75.8667	21.3667	40.8667	47.0667				451	39.4667	74.1667	55.6667	47.1667	27.9667	48.9667				451	58.0667	65.2667	50.9667	69.5667	76.4667	60.0667
452	55.6	52.3	59.3	5.3	22.6	11.5				452	40.5	38.8	78.5	14	33.3	25.2				452	55	56.1	43.3	51.7	30.7	80.5
453	68.5	71.8	53.2	14.5	22.4	32.9				453	43.4	52.9	61.8	32	7.4	38.8				453	75.2	53.4	60.7	44.6	47.6	34.7
454	53.6667	59.7667	46.3667	23.2667	14.6667	21.9667				454	40.7667	72.2667	51.8667	25.4667	5.46667	37.5667				454	71.5667	49.9667	70.4667	38.9667	44.7667	55.7667
455	53.4	61.3	29.8	11.7	21.3	24.8				455	19.4	37.5	46.3	17.8	24	21.8				455	67.9	59.3	74.3	36.9	31.3	34.4
456	51.8	56.8	55.9	20	18.1	25				456	53.7	46.3	57.8	14.8	33.2	37.8				456	63.9	74.3	68.7	33.3	58.3	73.3
457	70.5667	49.2667	72.2667	26.3667	7.76667	9.36667				457	46.8667	55.0667	65.5667	12.5667	30.3667	22.7667				457	54.3667	57.1667	44.9667	45.7667	53.4667	53.8667
458	52.1667	49.8667	65.0667	-8.33333	12.4667	26.4667				458	37.1667	43.2667	56.2667	36.1667	18.5667	21.2667				458	56.3667	76.7667	52.3667	31.6667	55.9667	46.7667
459	44.9667	69.0667	44.3667	24.2667	15.6667	30.6667				459	45.4667	-5.83333	62.8667	41.4667	9.96667	26.5667				459	68.0667	58.9667	51.6667	66.7667	59.3667	57.4667
460	49.3	70.7	32.7	9.9	16.5	8.2				460	42.4	42.5	61.3	19.3	3.6	10.3				460	44.3	38	51.6	41.5	48.7	34.3
461	30.9333	69.2333	44.2333	-18.8667	10.4333	6.73333				461	31.8333	44.2333	60.5333	20.9333	14.1333	19.0333				461	47.0333	44.6333	63.9333	43.4333	45.0333	60.7333
462	41.5333	41.4333	73.1333	24.4333	23.6333	16.7333				462	54.0333	59.6333	46.0333	31.8333	23.6333	16.0333				462	59.9333	77.8333	73.9333	47.9333	67.9333	59.9333
463	27.2	44.1	65.8	19	10.2	22.4				463	46	61.4	52.1	22.8	10.6	20.9				463	74	57.4	47.5	32.3	48.6	60.9
464	68.7667	74.2667	46.5667	5.66667	28.1667	15.4667				464	47.2667	53.5667	49.9667	18.6667	25.8667	28.6667				464	63.0667	74.7667	64.3667	54.7667	50.2667	58.3667
465	46.1667	54.0667	54.0667	1.36667	13.4667	24.1667				465	15.7667	50.7667	53.0667	0.96667	20.3667	6.46667				465	53.5667	32.2667	53.3667	44.4667	57.1667	57.0667
466	61.1333	48.0333	47.9333	24.4333	10.0333	16.5333				466	64.8333	55.4333	51.8333	7.03333	22.9333	29.5333				466	68.5333	83.2333	67.9333	60.6333	58.7333	35.6333
467	49	72.5	33	26.2	6.6	17.5				467	54	59.7	50	31.6	15.2	15.1				467	29.4	60.5	60.3	35.9	59.8	38.5
468	41.3	47.4	18.8	-4.9	35.7	10				468	35.9	38.4	49.7	12.9	29	25.4				468	58.9	65	38.1	43.1	38.6	28.8
469	48.5667	48.4667	36.7667	-4.13333	-5.43333	8.86667				469	14.5667	33.7667	44.5667	25.3667	37.1667	28.0667				469	56.5667	53.1667	56.4667	52.7667	59.0667	64.8667
470	48.7333	40.0333	48.4333	3.73333	7.73333	-4.86667				470	45.6333	46.6333	21.9333	15.8333	10.8333	21.3333				470	38.0333	35.4333	57.0333	38.9333	30.6333	33.1333
471	34.4	42.1	26	-8.8	-28.8	8.6				471	38.1	29.6	13.5	9.1	7.3	0.3				471	53.5	43.7	34.8	5.5	11.4	13.5
472	37.4	60.7	36.3	3.9	13.1	28.8				472	37.3	59.2	42.4	37.1	42	32				472	57.5	84.4	63.7	56.8	46.8	49.5
473	48	66.9	44.8	0.6	8	17.8				473	36.8	52	38.2	44	34.3	8.4				473	55.7	52.6	56.2	43.5	48.1	48.5
474	27.6667	51.4667	48.7667	-10.1333	21.0667	-2.93333				474	26.1667	27.6667	16.6667	17.7667	24.1667	13.5667				474	56.2667	54.9667	59.5667	35.9667	35.0667	22.2667
475	33.6	33.2	57.9	-7.8	10.6	11				475	31.7	35.9	34.5	30.8	27.9	25.7				475	71.8	51.7	43.1	41.5	46.8	43.5
476	35.2333	48.3333	49.8333	11.3333	4.13333	8.23333				476	15.5333	30.3333	45.8333	23.5333	17.8333	0.33333				476	51.7333	50.9333	30.6333	22.6333	29.6333	42.9333
477	43.5333	61.1333	38.6333	10.2333	13.8333	1.83333				477	38.1333	43.6333	25.8333	33.0333	37.7333	10.2333				477	53.4333	45.1333	52.9333	35.1333	45.9333	39.2333
478	34.8	44.3	68.9	2.9	8.2	28.1				478	37.1	40.7	32.9	35.1	3.9	25.3				478	38.4	44.5	41	27	45.7	31.6
479	31.7333	26.0333	36.1333	-7.06667	-0.66667	-5.56667				479	22.6333	28.0333	39.3333	33.5333	3.53333	10.8333				479	34.7333	54.7333	50.0333	8.13333	33.8333	27.4333
480	32.0333	38.0333	33.5333	7.93333	9.13333	27.9333				480	38.0333	17.8333	11.6333	11.9333	8.83333	28.4333				480	52.6333	57.2333	29.1333	31.8333	35.5333	31.7333
481	39.7	23.7	39.5	4.7	7.1	16				481	23	34.9	26	7.1	14.7	5.8				481	33.4	42.5	43.4	19.3	40.5	17
482	29.1333	39.7333	32.8333	1.23333	6.93333	3.23333				482	20.5333	26.0333	20.9333	-3.46667	28.1333	17.5333				482	36.0333	29.2333	38.0333	35.0333	22.6333	37.3333
483	48.6667	25.6667	39.9667	15.3667	24.8667	4.36667				483	26.6667	26.7667	27.4667	5.66667	18.1667	23.3667				483	41.4667	53.8667	48.2667	6.86667	32.5667	24.3667
484	37.7667	32.5667	31.5667	-2.03333	15.4667	18.7667				484	26.8667	27.8667	25.8667	-3.63333	19.9667	6.36667				484	53.8667	32.5667	37.7667	20.7667	56.3667	38.6667
485	26.7333	42.2333	36.3333	23.5333	27.9333	19.2333				485	23.0333	34.5333	43.2333	32.8333	20.2333	21.6333				485	56.5333	56.5333	52.9333	41.9333	56.0333	36.4333
486	36.4	41.3	26	-4.4	-1.9	-2.3				486	8.8	17.9	34.4	8.5	12.1	12.8				486	35.3	36.4	28.8	24	40.7	12
487	19.3333	7.03333	24.3333	5.23333	6.63333	6.83333				487	23.6333	19.0333	32.6333	11.7333	14.6333	15.4333				487	50.1333	48.5333	29.2333	31.0333	35.7333	20.3333
488	23.3667	28.0667	32.4667	14.9667	16.2667	11.9667				488	13.8667	27.7667	25.2667	12.7667	15.3667	13.7667				488	28.7667	37.1667	42.1667	29.2667	42.8667	29.0667
489	43.8333	31.9333	31.8333	-0.46667	6.83333	-0.16667				489	7.63333	25.9333	20.3333	-0.16667	8.73333	3.13333				489	35.5333	32.6333	41.4333	6.93333	27.1333	31.4333
490	11.9667	13.6667	25.6667	11.2667	9.26667	6.96667				490	15.7667	6.26667	25.0667	-1.23333	10.6667	2.86667				490	19.1667	45.9667	30.3667	20.4667	16.5667	11.0667
491	15.1	28.2	31.1	4.8	-0.1	10.5				491	19.7	13.5	25.8	3.4	9.8	3.5				491	30.5	34.8	28.6	13.1	28	13.8
492	32.6667	43.0667	53.8667	1.76667	12.9667	16.3667				492	14.3667	26.4667	28.6667	18.5667	21.3667	11.8667				492	42.1667	44.1667	29.8667	36.1667	16.4667	31.0667
493	31.0333	34.6333	27.8333	12.4333	19.2333	7.03333				493	14.8333	24.6333	27.8333	26.9333	25.6333	17.5333				493	51.2333	40.9333	32.9333	16.1333	26.2333	26.7333
494	23.4333	19.1333	12.6333	-6.16667	0.73333	5.23333				494	10.0333	16.1333	13.6333	-1.46667	13.2333	-0.86667				494	31.7333	44.6333	24.6333	21.8333	21.1333	24.9333
495	29.4	28.1	15.6	12	15.5	4.7				495	15.1	27.4	21.4	5.1	10.5	11.5				495	38.6	30.5	29.2	26.3	22.6	28.2
496	23.2667	32.5667	33.1667	11.3667	15.4667	14.6667				496	25.0667	17.9667	14.7667	27.6667	22.8667	7.36667				496	42.2667	36.1667	38.7667	16.1667	21.8667	18.0667
497	29	30.3	26.7	7.9	21.8	17.9				497	27.7	31	22.8	13.7	21.8	19.8				497	31	34.2	33.1	14.2	17.7	28.5
498	28.9333	28.1333	23.3333	6.73333	7.23333	4.93333				498	16.4333	11.9333	19.9333	13.8333	14.2333	11.5333				498	27.7333	33.8333	34.3333	14.5333	10.3333	33.8333
499	17.4667	21.4667	20.6667	-8.23333	-3.13333	2.56667				499	4.46667	4.76667	19.3667	-8.23333	4.36667	4.66667				499	22.1667	22.4667	27.0667	14.0667	9.46667	18.3667
500	21.9333	19.2333	6.33333	6.93333	-4.06667	3.73333				500	5.73333	18.0333	-2.56667	-9.36667	-0.06667	8.93333				500	27.6333	21.9333	30.3333	-1.26667	8.73333	4.93333
nm	AMPPNP			Control						nm	AMPPNP			Control						nm	AMPPNP			Control
325	211.3	216.4	218.6	33.7	33.4	45				325	175.8	170.7	186	-4.4	3.7	-12.3				325	273.1	284.9	301.1	-18.8	-11.2	-6.7
326	190	189.9	190.5	25.9	36	33.9				326	156.5	154.9	140.3	-1.2	4	-1.8				326	237	238.3	207.8	-12.8	-6.1	-8.2
327	179.5	167.7	152.9	32.7	23	34.9				327	126.4	134.4	144.6	-5.4	-9.3	-12.7				327	218.6	200.6	198.9	-5.5	-5.8	-14.9
328	169.667	152.767	163.167	32.8667	32.3667	37.8667				328	128.367	137.267	131.967	1.06667	0.56667	5.76667				328	203.067	183.467	216.167	2.56667	-0.43333	3.36667
329	166.4	159.4	157.3	33.6	32.6	32.8				329	141.5	130.8	132.7	7.3	7.8	5.2				329	190.7	194.8	175.8	3.4	6.1	0.1
330	171.1	166.9	151.1	33.6	45	43.7				330	129.8	126.3	140.7	12.5	6.7	4.9				330	181.4	187.4	190.2	6	3.7	2.5
331	171.4	162	167.6	54.1	46.2	57.6				331	133	132.2	146.4	17.9	13.6	6.1				331	198.6	195.1	177.2	-1.2	6.6	12
332	171.867	169.467	155.967	33.3667	44.7667	50.1667				332	138.367	131.267	124.867	2.06667	12.3667	4.16667				332	185.467	176.267	177.167	11.1667	1.06667	4.46667
333	175.033	166.433	162.433	53.9333	60.4333	47.5333				333	136.833	136.133	128.633	9.33333	15.7333	3.53333				333	180.133	180.133	192.533	5.93333	8.13333	16.5333
334	182.367	180.967	186.467	59.2667	52.5667	66.2667				334	135.767	132.767	143.967	12.5667	16.3667	7.76667				334	173.167	183.767	183.267	19.2667	10.5667	15.1667
335	191.833	162.033	180.033	72.3333	60.9333	64.4333				335	147.733	143.133	142.133	19.7333	20.1333	15.2333				335	184.833	174.833	182.833	19.6333	20.7333	19.2333
336	188.1	170.1	178.1	68.4	68.8	73.1				336	138.4	148.1	137.6	10.7	15.6	8.9				336	187.1	167.3	178.6	9.1	5.4	12.1
337	197.367	185.867	194.867	71.2667	76.4667	76.6667				337	138.067	139.267	150.967	22.8667	13.5667	13.9667				337	170.967	180.567	172.067	25.7667	19.0667	22.6667
338	195.6	205.3	189	83.3	89.2	86				338	149.8	142	143.7	29.5	34.4	10.5				338	189.9	172.7	190.8	22.3	18.5	28.7
339	204	205.2	205.4	92	92	88.4				339	151.4	135.5	142.2	20.1	24.5	21.1				339	168.5	175.3	185.8	21.6	23.3	22.1
340	218.533	211.433	211.033	100.533	92.3333	98.8333				340	147.233	153.133	148.233	26.9333	24.7333	30.8333				340	194.433	193.933	202.833	23.1333	37.9333	25.1333
341	230.567	224.967	214.967	113.067	113.167	113.167				341	161.267	151.367	159.667	29.6667	33.1667	28.4667				341	193.167	194.467	193.767	37.7667	34.3667	36.0667
342	227.033	215.633	224.833	105.133	114.533	117.833				342	144.833	151.033	138.133	27.1333	18.2333	28.5333				342	197.933	199.833	176.633	24.9333	30.8333	30.7333
343	224.467	233.267	218.267	116.067	112.267	119.667				343	157.067	158.067	157.867	33.8667	28.1667	26.2667				343	191.267	178.667	180.067	30.3667	35.9667	36.1667
344	253.9	242.8	251	136.9	137.6	125.3				344	167.5	162.9	157	49.1	44.4	37.7				344	211.3	189.1	196.6	45.6	39.7	44.8
345	258	249.4	245.6	136	133.2	130.8				345	172.4	154.2	161.9	40	41.7	35.3				345	214.8	226.7	227.7	41.8	42.6	45.7
346	261.8	270.9	255.4	157.4	155.3	145.7				346	169.5	177.5	154.5	56.4	36	31.8				346	216.7	200.9	203.8	55.3	48.1	40.1
347	274.233	280.033	276.933	173.933	174.533	170.733				347	175.333	177.033	175.633	52.5333	48.8333	45.5333				347	220.533	219.433	191.533	62.3333	52.1333	48.1333
348	302.2	292.4	275.7	198.6	192.4	176.6				348	186.3	200.3	218.2	53	56.1	48.7				348	241.3	241.2	237.7	58.6	51	66
349	291.133	298.633	289.133	193.933	206.333	197.433				349	194.433	206.333	195.233	81.2333	67.7333	56.2333				349	227.533	226.333	239.033	76.5333	71.0333	60.2333
350	309.833	296.333	312.333	215.733	207.333	198.333				350	203.233	188.533	197.733	79.5333	61.5333	76.0333				350	235.933	251.633	238.833	85.3333	54.9333	64.8333
351	313.9	278.4	312.5	242	214.1	240.7				351	181.7	182.3	190.6	70.1	68.4	66.5				351	220.9	240.5	230.1	71.7	55.9	63.8
352	307.533	295.233	321.033	222.333	222.133	222.833				352	197.333	204.733	187.733	69.4333	75.4333	54.3333				352	250.633	220.733	245.733	69.2333	65.0333	74.1333
353	303.867	326.767	300.667	214.367	237.167	239.067				353	204.667	220.067	232.467	70.4667	98.4667	83.1667				353	227.667	240.967	236.367	62.3667	82.9667	66.6667
354	305.667	312.067	316.167	216.067	224.967	237.767				354	185.767	192.667	201.567	65.3667	75.8667	68.0667				354	240.067	224.367	225.467	66.9667	61.0667	64.2667
355	313.567	290.767	294.567	235.367	232.167	225.567				355	176.367	195.167	189.067	74.2667	82.6667	64.6667				355	203.367	212.467	216.767	60.9667	56.3667	74.7667
356	304.5	320.4	316.4	237.3	242.6	240.1				356	187.3	195.8	192.7	68.1	68.9	64.8				356	228.4	215.3	202.4	78.1	75.2	76.3
357	324.2	313.4	340.8	232.8	248	228.7				357	172.5	187.8	209.9	72.8	67.5	67				357	200	212.2	199.6	74.7	80	72.2
358	313.933	308.933	327.133	243.533	239.133	224.733				358	183.733	186.933	181.233	63.7333	73.0333	70.6333				358	198.333	209.133	210.733	75.6333	66.7333	63.7333
359	322.8	311.5	303.2	236.1	235.9	250.2				359	180	174.3	163.5	65.2	71.4	62.6				359	198.6	204.8	199.8	75.6	77.9	67.3
360	332.433	319.033	317.533	255.933	256.333	268.833				360	175.533	192.033	176.433	76.0333	74.3333	63.9333				360	210.933	199.133	202.233	75.0333	83.9333	66.7333
361	328.667	314.367	318.967	247.467	253.167	257.467				361	182.067	185.467	181.467	66.9667	69.8667	73.5667				361	207.767	203.067	207.767	83.0667	78.1667	78.0667
362	335.667	321.067	333.267	261.167	261.967	259.267				362	166.867	179.967	185.967	82.3667	72.2667	72.4667				362	205.067	201.867	212.167	89.9667	75.2667	90.2667
363	339.2	318.3	318.6	253.2	257.1	244				363	181.2	164.5	176.3	78.4	72.7	69.9				363	194.4	205.6	201.5	81.2	78.8	74.4
364	326.8	321.3	332.3	252.9	257.8	268.2				364	177	186.7	198.1	74.3	72.2	63.7				364	201.6	206	189.6	85.5	91.4	82.1
365	329.833	314.833	317.333	256.233	268.933	259.233				365	158.933	166.833	179.633	61.1333	66.5333	65.3333				365	201.233	182.333	206.533	71.8333	75.7333	74.0333
366	323.533	337.133	339.233	284.333	273.433	256.033				366	176.233	197.433	170.133	63.0333	76.1333	69.9333				366	201.933	201.733	184.133	87.6333	78.4333	78.1333
367	329.733	341.433	306.933	276.833	270.133	281.633				367	166.033	180.133	179.133	75.8333	75.8333	73.2333				367	222.133	210.233	196.833	79.9333	95.6333	81.0333
368	345.833	331.333	326.033	295.433	262.833	266.733				368	180.433	171.633	182.133	73.4333	82.4333	70.5333				368	194.133	191.733	202.333	90.3333	87.9333	92.9333
369	315.7	334.3	319.6	270.2	276.6	271.3				369	166.3	186.1	177.5	71.2	72.7	73.3				369	197.1	198.4	191.1	75	89.8	78.8
370	331	322	324.6	289	283.1	296.9				370	165	177.4	173.4	77.2	68.2	67.6				370	208.5	199.7	185.5	79.9	83.7	84.8
371	315.567	310.367	317.967	279.767	280.567	276.467				371	162.467	166.367	161.267	67.6667	67.0667	59.2667				371	193.667	196.267	182.767	83.7667	71.6667	81.1667
372	330.133	332.333	297.333	280.333	277.633	271.433				372	166.333	171.233	174.933	83.6333	85.1333	74.3333				372	196.133	192.833	191.733	87.5333	87.1333	89.7333
373	334.433	311.533	310.133	286.333	262.433	269.133				373	173.033	167.733	167.433	71.8333	66.4333	69.2333				373	211.233	178.033	187.433	76.4333	80.0333	82.3333
374	305.2	315.6	296.7	260.3	292.7	274.6				374	166	186.6	169.5	76.3	74.8	76.8				374	186.3	177.4	181.7	86.3	83.1	80.2
375	314.2	302.8	320.7	278.6	267.1	263.7				375	169.7	168.4	173.4	76.2	82.5	69.3				375	184.3	192.2	177.8	88.7	93	83.7
376	320.8	312.6	309.5	251.4	272.5	281.1				376	165.1	167	159.4	69	66.6	64.1				376	185.1	169.3	180.7	80	73.3	76.9
377	315.133	307.833	288.933	279.633	277.433	270.233				377	164.333	173.933	169.833	78.0333	85.2333	77.6333				377	187.833	174.433	186.333	91.7333	80.3333	88.0333
378	295.833	294.433	302.833	278.333	268.133	263.933				378	172.833	179.133	168.233	77.3333	71.0333	74.4333				378	197.033	173.233	187.333	80.6333	89.1333	84.4333
379	287.067	278.767	280.467	270.267	242.167	258.167				379	160.467	157.167	155.167	64.9667	65.6667	62.7667				379	174.267	169.367	177.967	78.7667	70.8667	65.6667
380	292.7	279.4	281.5	258.6	256.3	252				380	157.9	158.3	175.6	65.8	63.9	61.8				380	165.8	165.6	170.9	81.7	88.6	71.9
381	287.9	277.8	292	261.1	248	254				381	156.6	157.2	152	59.4	70.2	71.8				381	159.6	168.4	173	73.6	83.7	75.6
382	300.4	268.3	282.4	247.5	260.9	252.3				382	156.6	158.2	156.6	72	66.7	76				382	176.6	162.9	167.7	72.3	83.1	80
383	284.133	272.933	263.133	242.433	241.333	249.233				383	150.333	151.833	141.433	64.1333	68.7333	53.8333				383	165.033	162.333	170.133	72.5333	73.6333	74.1333
384	253.167	277.767	255.867	237.167	242.467	249.167				384	147.067	154.467	147.067	59.0667	63.2667	59.3667				384	162.767	166.567	164.567	77.6667	84.1667	83.0667
385	262.233	257.633	258.033	254.933	226.033	230.633				385	143.533	149.033	153.933	63.5333	63.3333	67.3333				385	162.833	168.633	155.433	81.3333	74.4333	74.1333
386	260.267	275.967	263.967	248.167	251.967	249.167				386	141.967	151.367	140.867	57.0667	69.0667	65.3667				386	167.467	169.367	153.767	72.7667	76.5667	72.1667
387	254.9	267.8	258	228.6	230.1	218.5				387	142.9	138.1	135.9	60.2	67.3	52.7				387	155.8	152.3	154.7	75.5	67.7	74.6
388	232.9	262.7	237	251.5	245.1	223.6				388	148.3	156.3	153	64.7	62.2	58				388	176.4	157	166	82.5	82.9	77.5
389	233.433	222.833	239.433	238.833	212.733	229.833				389	139.933	139.233	144.833	62.3333	63.1333	63.0333				389	148.533	153.333	151.733	77.1333	69.8333	77.5333
390	212.867	233.467	248.167	211.967	213.167	226.667				390	142.667	136.967	133.267	71.2667	68.1667	55.9667				390	153.667	151.767	157.667	68.7667	65.2667	59.9667
391	235	217.9	242	218.3	212	214.9				391	143.5	141.1	147.7	57.5	54.9	58.3				391	150.9	143.9	141.7	69.2	69.9	73.7
392	223.733	240.433	217.833	210.133	200.133	200.833				392	123.433	138.733	126.933	58.1333	53.1333	49.2333				392	143.733	141.233	146.233	70.4333	68.2333	57.5333
393	226.8	233.3	232.7	214.4	209.5	226.3				393	134.4	132.9	126	61	54.1	49.4				393	155.7	140.5	142.5	60.7	70.7	63.6
394	216.667	241.667	197.867	199.067	192.167	193.467				394	135.067	138.967	133.767	59.5667	53.0667	55.9667				394	138.567	133.267	133.267	62.8667	55.3667	61.2667
395	210.233	222.533	220.733	195.433	197.233	194.733				395	136.533	130.533	137.933	55.7333	52.3333	49.3333				395	137.633	133.733	141.033	64.8333	71.3333	56.6333
396	200.367	198.067	198.967	191.167	203.867	184.767				396	136.167	126.967	128.067	47.5667	59.8667	51.0667				396	132.367	126.067	123.067	49.3667	62.3667	67.9667
397	197.633	187.733	220.733	206.333	192.133	173.933				397	111.833	118.733	133.333	49.7333	51.2333	41.8333				397	133.833	135.133	128.633	52.7333	60.1333	58.2333
398	203.667	186.067	201.267	192.167	173.767	189.567				398	122.567	133.267	126.567	50.3667	49.6667	52.9667				398	136.267	139.567	137.567	57.7667	54.8667	56.1667
399	206.2	195.8	197.9	176.7	175.9	177.5				399	115.4	125.5	117.9	42.9	48.8	46.6				399	129	131.4	120.6	59.4	60.1	64
400	190.5	189.8	213.2	181.6	164.4	175.5				400	114.6	115.2	118.5	53.5	41	49.4				400	136.9	129.8	132.1	51.4	58.5	52.6
401	193.7	182.6	190.4	168.5	171.3	176.4				401	109.9	123	119.5	35.9	39.1	30.8				401	117.3	113.8	118.1	55.4	63	56
402	179.533	184.633	188.233	179.733	172.633	170.133				402	106.433	122.433	111.033	50.4333	43.5333	50.0333				402	121.633	113.933	125.933	66.6333	62.3333	56.9333
403	181.1	191	160.1	169.3	163	170.7				403	98.3	98.8	116.7	48.8	48.6	36.3				403	134.7	117	112.8	53.9	45.9	44
404	191.967	170.067	194.167	168.067	170.467	154.367				404	113.967	122.667	111.767	47.6667	51.6667	36.2667				404	120.267	129.667	125.067	48.0667	57.1667	49.6667
405	172.533	162.033	158.433	146.833	151.533	154.333				405	96.3333	102.133	101.733	41.6333	38.2333	32.8333				405	109.833	123.833	110.533	45.8333	37.3333	39.6333
406	171.1	157.6	163.1	156.4	146.7	147.8				406	100.5	103.3	108.1	45.9	43.6	37.7				406	120.2	116.1	120.9	53	56.2	50.3
407	149.633	163.833	147.333	145.633	134.733	155.133				407	90.6333	100.433	110.533	40.8333	37.2333	33.5333				407	114.233	106.833	111.233	33.8333	44.5333	37.7333
408	153.167	158.467	158.467	141.967	145.867	136.667				408	108.467	94.4667	106.167	39.1667	44.5667	30.9667				408	109.767	112.067	112.467	54.9667	54.5667	52.4667
409	138.633	163.233	161.933	134.233	142.233	138.033				409	97.6333	106.933	106.933	44.5333	42.9333	47.0333				409	110.633	108.833	119.633	49.5333	45.1333	45.4333
410	140.9	142	134.8	127.8	137.5	138.9				410	93.9	103	93	39.5	38.8	31				410	114.1	102.5	102.5	44	45.1	33.4
411	122.3	134.5	138.5	126.5	114.7	128.8				411	95.7	96.3	99.3	37.3	31.7	36.1				411	121.3	111.7	101.3	42.5	48	44.4
412	134.533	137.033	142.833	133.233	132.933	123.133				412	96.1333	92.9333	94.2333	30.3333	37.2333	28.9333				412	103.633	95.2333	105.533	36.8333	35.7333	44.6333
413	134.933	131.533	124.733	136.833	120.833	125.933				413	96.9333	91.9333	98.3333	26.8333	25.3333	41.6333				413	102.833	98.8333	93.5333	39.9333	35.9333	43.4333
414	137.433	125.233	119.833	118.033	125.433	98.7333				414	84.7333	107.733	86.5333	40.0333	35.3333	32.9333				414	105.133	102.533	108.533	40.6333	45.2333	43.6333
415	119.633	129.933	130.133	116.433	118.733	119.933				415	100.433	96.8333	91.2333	27.9333	32.8333	28.0333				415	101.933	101.433	100.733	48.4333	33.4333	38.3333
416	128.967	122.767	128.967	112.467	114.667	112.967				416	80.5667	86.1667	94.9667	24.0667	36.5667	27.4667				416	103.267	103.067	98.9667	48.1667	40.8667	45.8667
417	137.733	117.433	121.433	125.133	118.233	112.733				417	93.1333	86.0333	101.733	40.9333	31.7333	25.0333				417	96.4333	93.0333	89.8333	41.0333	50.7333	38.8333
418	127.267	111.967	120.367	104.867	113.467	103.867				418	84.8667	83.6667	97.2667	28.9667	25.1667	30.3667				418	99.7667	91.4667	99.8667	27.2667	38.5667	29.1667
419	109.6	115.1	117.1	107.6	101	97.6				419	77.2	85.2	87.2	25.1	28.6	30.8				419	94.4	99.7	89.8	37.1	35.3	33.4
420	120.2	107.2	110.2	106.3	98.5	94.6				420	76.1	89.6	82.3	30.8	25.3	26.7				420	98.8	101.7	87.7	31.6	35.1	37.6
421	104.867	109.667	102.867	104.067	96.6667	98.8667				421	76.7667	69.4667	70.3667	42.7667	25.5667	29.0667				421	96.3667	92.5667	89.3667	26.4667	24.5667	30.3667
422	104.033	102.333	108.933	103.633	102.533	92.9333				422	81.9333	75.9333	83.1333	37.0333	39.0333	22.4333				422	91.2333	80.5333	82.6333	37.5333	38.2333	38.7333
423	103.767	111.167	111.467	84.7667	96.8667	98.6667				423	76.5667	71.0667	90.9667	30.6667	38.0667	22.3667				423	83.9667	85.7667	88.7667	35.9667	30.2667	27.5667
424	103.5	109.1	110.6	93.8	95.6	94.5				424	80.5	91.5	85.4	20.4	26.4	28.7				424	112	97.1	83.7	38.9	38.4	35.8
425	107.067	87.9667	97.7667	113.067	91.9667	88.3667				425	74.4667	84.3667	80.7667	26.5667	40.3667	30.3667				425	83.1667	84.1667	78.3667	41.7667	23.6667	37.3667
426	105.7	94.1	93.1	96.1	90.2	74.2				426	71.7	77.5	100.8	25	31	18.9				426	93.3	80.7	79.1	42.5	23.5	31.1
427	86.0333	93.8333	89.6333	84.7333	79.3333	85.4333				427	75.5333	74.2333	87.7333	27.8333	31.1333	28.9333				427	81.2333	84.9333	82.5333	27.4333	26.3333	18.1333
428	97.8333	82.3333	100.033	86.3333	85.8333	80.2333				428	76.3333	70.2333	70.7333	24.3333	23.9333	20.3333				428	80.3333	75.6333	83.4333	22.4333	29.1333	24.8333
429	88.7	83.1	94.7	83.9	89.4	88.2				429	69.3	72.5	75.4	38.5	35.1	35.2				429	92.6	78.5	86.5	25.3	30.6	27.5
430	78.8333	85.3333	84.5333	63.8333	75.9333	79.7333				430	73.5333	73.5333	74.8333	37.6333	22.7333	30.9333				430	69.1333	75.3333	88.2333	16.0333	28.8333	24.4333
431	86.6	81.3	67.6	85.9	84.9	92				431	87.5	84.8	69.8	20.5	29.3	24.4				431	82.4	87.6	99.6	15.6	21.8	19.8
432	81.9667	92.4667	100.067	99.9667	90.3667	76.6667				432	70.2667	87.6667	82.1667	33.8667	37.5667	24.9667				432	97.4667	85.8667	91.5667	32.2667	38.5667	23.3667
433	86.0667	80.6667	63.9667	81.6667	70.4667	79.0667				433	87.5667	79.9667	58.4667	34.9667	29.0667	32.8667				433	74.1667	90.5667	73.8667	24.0667	14.3667	30.7667
434	82.2333	76.1333	77.0333	83.6333	68.9333	50.9333				434	77.9333	101.133	84.3333	13.7333	16.7333	27.9333				434	91.4333	77.6333	77.6333	32.1333	26.4333	21.4333
435	81.9	69.9	89.1	64.1	78.7	85.4				435	82.8	76.6	97.1	32.6	18.5	38.5				435	101.9	92.9	90.5	24.8	34.5	17.8
436	94.0667	71.3667	72.9667	63.2667	75.2667	78.1667				436	68.2667	90.9667	80.0667	28.7667	32.9667	35.2667				436	73.0667	89.2667	75.2667	24.2667	21.6667	15.2667
437	49.0667	68.2667	75.3667	73.4667	78.1667	81.2667				437	76.0667	64.3667	79.1667	38.1667	38.2667	21.9667				437	91.3667	82.6667	81.6667	12.4667	11.8667	11.6667
438	83.8333	73.7333	85.2333	69.0333	68.7333	83.4333				438	62.7333	83.9333	74.5333	33.4333	43.0333	31.1333				438	91.5333	107.933	104.733	39.1333	19.7333	24.6333
439	74.4	81.7	95.2	87.7	91.6	86.2				439	89.6	77.7	101.8	42.9	50.8	55.6				439	107.4	92	93.2	43.5	45.3	32.7
440	58.5667	83.8667	63.7667	83.0667	81.1667	76.5667				440	83.4667	73.7667	87.3667	49.9667	34.7667	9.76667				440	96.6667	91.9667	86.9667	7.66667	21.1667	12.8667
441	80.3	61.4	70.2	78.8	81.6	68.5				441	93.4	85.7	98.2	41	24.9	23.2				441	83.1	80.6	87.7	8.6	29.6	23.8
442	51.3333	67.2333	86.3333	69.2333	72.9333	76.8333				442	77.5333	72.0333	71.5333	25.9333	37.3333	47.0333				442	80.2333	101.433	91.9333	16.6333	47.1333	18.5333
443	63.1667	74.3667	69.0667	79.4667	78.8667	61.5667				443	100.067	98.6667	86.0667	28.6667	31.1667	56.2667				443	88.3667	98.0667	95.0667	16.4667	39.1667	33.7667
444	64.4667	80.3667	59.8667	79.9667	69.0667	84.6667				444	88.2667	89.7667	96.1667	35.1667	46.2667	44.0667				444	91.6667	87.8667	92.2667	33.2667	25.6667	1.36667
445	59.7333	71.4333	51.2333	47.6333	77.1333	61.3333				445	65.7333	64.6333	73.9333	15.7333	53.3333	25.1333				445	98.3333	93.6333	103.433	18.4333	16.0333	24.2333
446	59.0333	74.9333	74.2333	93.3333	84.9333	72.2333				446	83.7333	98.1333	104.633	41.4333	34.7333	52.1333				446	91.8333	75.7333	92.6333	34.0333	21.4333	27.5333
447	58.7667	77.3667	73.1667	73.7667	76.7667	73.0667				447	76.7667	91.9667	85.5667	35.1667	38.0667	30.1667				447	92.7667	104.767	95.4667	29.6667	15.2667	2.96667
448	41.0667	59.3667	55.4667	65.6667	66.2667	81.2667				448	60.8667	69.8667	85.4667	38.8667	50.8667	23.2667				448	94.8667	79.1667	94.4667	10.9667	-10.8333	0.26667
449	76.7333	75.6333	57.4333	67.4333	52.7333	80.0333				449	89.1333	94.7333	79.0333	35.8333	36.8333	47.7333				449	104.233	91.9333	109.133	12.1333	26.3333	20.1333
450	63.9333	60.1333	72.2333	57.5333	61.9333	82.5333				450	65.1333	82.3333	84.2333	30.9333	49.1333	73.9333				450	101.133	110.633	105.333	26.7333	28.3333	20.6333
451	43.9	41.2	59.2	73.5	61.4	78.3				451	70.8	89.9	78.8	42	41.5	41.2				451	100.2	93.5	88.4	33.2	29.2	26.1
452	78.5333	63.7333	53.6333	54.2333	80.4333	74.3333				452	65.9333	80.5333	92.2333	40.8333	46.6333	51.6333				452	98.3333	106.433	87.9333	29.0333	22.9333	28.2333
453	38.4667	65.5667	61.8667	67.7667	80.5667	61.9667				453	95.1667	93.2667	86.0667	60.7667	34.0667	27.3667				453	77.0667	114.767	108.667	32.5667	26.9667	5.66667
454	36.4	61	49.1	75.7	60.6	66.7				454	87.4	82.9	93.4	52.7	64.8	43.9				454	89.9	101.3	77.3	27.7	25.9	26.9
455	45.3667	32.6667	49.2667	59.9667	31.3667	27.1667				455	85.1667	95.2667	71.2667	16.1667	38.3667	54.7667				455	85.7667	103.467	88.0667	13.6667	9.46667	23.1667
456	49.8	70.2	56.5	68.4	63.6	71.1				456	91.4	91.8	99.6	37	51.7	51.9				456	103.2	91.5	98.6	23.1	24.2	23.2
457	60.1667	24.1667	25.1667	28.4667	23.4667	53.2667				457	60.7667	81.5667	76.9667	28.1667	46.3667	34.8667				457	76.0667	99.9667	64.5667	12.8667	10.2667	-12.6333
458	33.6	39	49.6	57.1	65	49.9				458	55.6	87.3	61	11.7	46.6	29.8				458	60.8	97.2	69.4	20.7	-5.4	15.2
459	40.7	43.4	57	63.3	60.3	31.7				459	55.2	61.4	84.8	35.4	-7.2	20				459	72.5	97	64.2	10.7	6.2	1.3
460	38.1	31.3	46.4	52.8	54.7	54.6				460	55.7	102.7	70.2	27.8	38.3	32.6				460	64.9	64.8	58.6	-2	12	13.6
461	30.4333	43.9333	32.1333	32.4333	52.3333	58.4333				461	42.5333	71.8333	59.2333	22.0333	19.7333	47.0333				461	76.4333	68.5333	78.1333	12.4333	-14.8667	6.63333
462	57.6333	23.9333	37.9333	51.6333	36.8333	31.8333				462	61.5333	71.3333	64.5333	26.7333	30.3333	29.0333				462	101.433	50.4333	68.1333	9.33333	10.4333	20.5333
463	32.9333	32.1333	40.4333	57.8333	52.2333	47.5333				463	65.1333	68.3333	83.0333	24.1333	39.4333	32.4333				463	111.833	85.8333	78.8333	0.03333	8.83333	9.73333
464	25.3667	38.8667	13.8667	34.6667	38.3667	44.9667				464	53.3667	64.6667	65.7667	19.2667	21.9667	26.8667				464	81.4667	75.6667	65.6667	-8.23333	19.9667	-24.2333
465	33.5667	48.0667	53.5667	41.5667	52.6667	32.7667				465	76.5667	72.2667	75.3667	36.1667	46.7667	30.2667				465	79.5667	79.4667	61.3667	13.0667	17.4667	17.1667
466	40.4667	51.6667	24.9667	32.2667	53.9667	37.4667				466	67.0667	61.2667	68.2667	31.2667	31.3667	15.2667				466	86.6667	58.5667	58.0667	5.76667	2.96667	16.8667
467	28.7667	44.9667	21.3667	47.7667	38.4667	45.6667				467	35.8667	78.3667	73.7667	27.0667	40.0667	40.2667				467	84.7667	63.0667	82.5667	41.1667	-5.53333	8.36667
468	17.4333	28.0333	11.1333	28.1333	39.0333	57.6333				468	65.9333	62.2333	71.7333	22.9333	57.0333	48.7333				468	93.4333	63.4333	73.4333	19.8333	0.63333	17.9333
469	20.4667	31.6667	55.0667	50.4667	64.0667	49.5667				469	63.1667	66.9667	79.8667	12.3667	52.2667	46.0667				469	90.6667	95.5667	77.3667	20.5667	14.4667	29.1667
470	29.7333	45.0333	3.93333	16.7333	17.8333	36.9333				470	61.1333	52.3333	64.2333	42.4333	22.0333	27.8333				470	58.4333	70.5333	70.4333	5.73333	-6.16667	24.6333
471	65.1333	29.9333	35.5333	43.7333	56.2333	60.4333				471	76.0333	59.5333	73.8333	44.6333	28.1333	25.3333				471	63.0333	83.8333	88.6333	21.4333	-1.06667	34.2333
472	29	19.1	27.8	21.3	40.4	37.7				472	59.3	61.5	80.5	26.2	21.1	23.1				472	70.1	76	68.9	19.5	16.9	13.5
473	33.2	17.5	20.6	26.3	29.5	23				473	47.7	48.9	42	31.3	27.2	24.7				473	61.3	54.5	48.1	0.2	-1.5	14.3
474	37.1333	46.6333	35.6333	41.2333	32.5333	51.0333				474	65.5333	70.5333	42.2333	37.6333	20.7333	30.2333				474	78.8333	50.8333	60.6333	-0.86667	17.9333	10.5333
475	27.2	24.6	16.9	30.5	27.3	25.5				475	43.6	53.5	42.2	20.8	26	32.8				475	71.6	74.7	81.4	-1	15.3	18.1
476	41.8667	42.6667	40.6667	30.7667	45.3667	62.8667				476	59.1667	57.6667	64.9667	18.1667	27.7667	35.0667				476	73.5667	57.5667	74.1667	22.6667	3.46667	5.76667
477	23.4	36.1	16	68.9	37.6	46.6				477	41.5	73.1	50.2	31.8	37.5	32.2				477	74.3	72	86.1	0.4	3.6	10.8
478	39.4	54.6	37.5	43.7	45.7	48.3				478	66.8	60.3	79.2	32.4	52	34.2				478	91.3	73.3	77.1	10.3	32.5	0
479	37.3	32	37.8	48.6	27.9	48.5				479	59.2	48.9	41.9	12.4	25.1	30.1				479	51.5	60.9	70.5	7.1	6	9.5
480	29.4	23.2	32.2	40.8	16.7	40.9				480	53.8	47.3	47.8	-2.3	31.7	10.7				480	51.3	73.8	76.3	8.8	6.9	10.6
481	38.8667	30.8667	31.0667	43.6667	35.4667	25.3667				481	42.1667	52.6667	59.1667	21.4667	33.0667	22.0667				481	43.3667	63.3667	52.2667	17.2667	24.9667	-0.43333
482	33.7667	19.1667	29.9667	29.4667	26.3667	33.6667				482	54.4667	49.9667	39.0667	35.2667	1.96667	19.6667				482	72.7667	70.3667	54.5667	14.1667	-1.83333	2.46667
483	19.1667	41.1667	21.8667	39.7667	39.6667	24.8667				483	45.5667	53.2667	53.0667	16.8667	30.9667	26.7667				483	50.9667	56.8667	58.2667	8.16667	8.86667	13.7667
484	17.6	16.5	57.2	29.2	26.2	31.4				484	35.7	42	44.8	27.7	22.8	17.1				484	70.9	58.9	40.6	12.1	-4.3	18.2
485	34.1333	43.8333	38.5333	36.1333	31.5333	36.6333				485	51.3333	43.3333	51.8333	20.2333	19.0333	32.5333				485	57.4333	57.9333	67.0333	5.83333	-1.86667	9.43333
486	24.3667	17.3667	34.8667	30.3667	10.1667	20.3667				486	40.6667	45.6667	53.7667	20.7667	21.0667	6.06667				486	44.2667	63.0667	52.9667	3.66667	1.26667	10.8667
487	37.1	46.9	33.9	23.3	39.3	34.5				487	55.9	54.3	50.4	27.8	12	23.5				487	66.1	71.7	70.6	-1.5	14.8	21.2
488	13.9667	31.9667	27.6667	38.6667	24.2667	27.8667				488	51.8667	49.7667	33.3667	13.4667	22.5667	13.3667				488	42.3667	59.9667	43.6667	2.16667	5.36667	5.46667
489	23.9667	27.8667	23.2667	35.6667	26.4667	14.2667				489	30.7667	45.3667	34.4667	14.8667	-6.83333	16.6667				489	34.7667	35.4667	45.6667	-11.9333	6.56667	-3.03333
490	27.6	35	10.9	31.7	20.9	9.3				490	33.7	34.8	30.4	14.4	9.3	20.1				490	53	50.7	40.5	-11.1	-3.5	10.7
491	21	7.5	23.7	12.7	15.8	20.8				491	14.7	27.3	37.4	10.9	13.9	31.1				491	54.1	42.8	32.4	10.2	8.1	-15
492	29.7	31.5	19.9	25.9	26.1	26.5				492	33.5	49.8	42.8	13.9	10.1	23				492	57.6	42.4	45.1	5.7	11.7	-6.7
493	10.4333	18.0333	19.1333	27.2333	23.3333	15.2333				493	43.3333	31.2333	33.6333	15.0333	15.3333	4.53333				493	42.6333	50.1333	46.9333	3.83333	12.6333	10.2333
494	27.8333	22.5333	26.4333	27.1333	30.8333	23.0333				494	45.9333	22.1333	35.6333	11.3333	24.4333	16.9333				494	48.5333	48.5333	51.6333	-2.46667	2.53333	-4.06667
495	7.8	13.6	3.7	14.9	21	15.3				495	17.9	26.2	36.5	10.3	20.8	2.5				495	35.9	42.1	36.4	-0.1	-6.8	6.9
496	26.9	23.2	32.6	17.8	7.2	-6.2				496	32.2	25.1	30.5	17.7	15.4	5.3				496	45.3	34.2	35.6	-3.4	3.9	-11.8
497	26.8	20.1	12	15.3	4.9	17.4				497	24.2	34.6	25	12.7	16.2	2.5				497	49.1	35.9	46.5	1	0.9	-5
498	8.06667	7.56667	24.9667	13.5667	18.6667	31.5667				498	26.5667	38.7667	37.5667	13.0667	13.0667	0.76667				498	33.7667	45.4667	38.2667	-7.83333	0.96667	-6.63333
499	22.3	8.8	14	19.2	11.7	11				499	29.6	25.8	35.5	5.9	-2.9	21.8				499	37.9	38.8	36.7	-4.5	-6.1	3
500	42.9333	9.43333	3.23333	17.5333	33.8333	26.9333				500	38.6333	40.5333	27.4333	17.0333	22.5333	30.2333				500	30.8333	45.4333	31.6333	17.5333	4.53333	24.4333
nm	ADP			Control						nm	ADP			Control						nm	ADP			Control
325	145.633	153.533	151.033	-34.4667	-19.7667	-29.2667				325	130.733	147.033	132.733	-76.4667	-78.0667	-66.0667				325	139.033	142.733	137.633	-79.9667	-72.6667	-70.4667
326	120.367	125.167	120.267	-18.9333	-27.0333	-18.0333				326	101.067	111.867	107.467	-61.8333	-69.0333	-63.6333				326	116.367	119.067	118.167	-59.0333	-64.1333	-48.5333
327	127.9	113.9	129.3	-21.2	-3.8	-7.3				327	112	106.7	115.2	-56.4	-62.6	-53.2				327	106.4	99.3	113.6	-55.2	-48.7	-43.9
328	119.367	112.067	120.667	-2.33333	-14.3333	-2.03333				328	120.967	119.567	96.2667	-51.0333	-46.3333	-45.3333				328	106.867	107.067	111.367	-42.6333	-45.0333	-43.4333
329	112.367	120.467	109.767	-3.43333	-13.6333	-7.53333				329	97.8667	102.967	101.267	-53.4333	-50.0333	-37.5333				329	94.3667	95.9667	109.467	-57.0333	-53.1333	-41.5333
330	119.8	135.9	125.1	2.3	2.1	-3				330	111.7	104.1	94.6	-35.3	-47.4	-39.5				330	107.1	102	101.8	-46.5	-36.7	-35.9
331	124.2	118.1	132	9.1	5.6	8.7				331	100.1	113.3	94.3	-40.1	-44.4	-38.9				331	94.1	104.5	94.7	-45.1	-41.2	-39.2
332	136.733	132.433	125.533	8.93333	12.2333	7.23333				332	101.933	104.633	103.533	-38.9667	-39.8667	-35.8667				332	103.433	97.5333	111.133	-35.1667	-30.5667	-31.9667
333	131.333	115.033	125.633	14.8333	15.9333	6.63333				333	105.733	104.833	86.5333	-31.3667	-39.1667	-32.2667				333	91.3333	97.9333	114.833	-37.2667	-32.8667	-29.8667
334	130.9	148.7	137.3	23.7	28.3	21.1				334	101.2	117.7	117.7	-28.5	-35.5	-27.2				334	117.4	113.3	123.3	-33.1	-27	-20.7
335	145.8	142.1	137.6	29.4	22.6	20.9				335	107.3	105	97.8	-21.7	-29.4	-33				335	93.3	118.1	124.5	-30.3	-35	-26.4
336	140.633	145.233	152.033	45.4333	40.6333	29.5333				336	108.833	120.733	105.033	-14.6667	-23.7667	-17.5667				336	110.933	119.333	120.633	-19.5667	-14.5667	-15.7667
337	150.033	158.633	162.933	48.4333	37.7333	52.7333				337	116.133	115.233	112.433	-10.4667	-20.3667	-12.2667				337	123.133	117.533	122.533	-18.6667	-11.8667	-14.3667
338	168.233	167.933	169.033	42.5333	58.0333	45.5333				338	106.433	121.533	106.933	-13.7667	-20.2667	-13.4667				338	120.533	101.633	122.333	-20.8667	-18.2667	-21.6667
339	185.267	174.767	176.567	56.6667	57.4667	70.9667				339	127.867	118.067	116.067	-6.33333	-16.4333	-6.03333				339	117.667	132.067	121.767	-8.43333	-6.93333	-6.83333
340	181.233	185.733	177.233	61.0333	72.4333	73.0333				340	129.233	144.333	124.533	-3.96667	-3.26667	-8.46667				340	129.733	131.133	124.233	-10.3667	-5.36667	-1.56667
341	182.3	179.7	191.2	66.7	64.5	65.4				341	122.4	120.2	124.7	-1.6	-3.6	-9.6				341	137.8	130.3	127.2	-0.8	4.5	-2.6
342	197.7	186.1	204.8	70.2	66.7	71				342	122.6	115.7	121.4	-9.6	-7.4	-4.2				342	137.2	128.2	125.9	-12.3	-2.4	-1.9
343	214.133	201.733	188.633	91.0333	100.133	75.5333				343	108.233	122.633	127.833	2.93333	-5.96667	3.63333				343	145.233	124.233	121.333	7.83333	-6.96667	0.13333
344	221.633	214.933	213.233	100.133	86.2333	95.0333				344	133.233	135.433	121.133	9.43333	7.03333	2.93333				344	125.333	137.833	138.633	-5.86667	7.13333	13.2333
345	239.633	239.833	232.633	113.233	114.533	118.633				345	150.633	138.233	121.733	7.03333	23.0333	12.2333				345	152.433	148.733	160.733	3.93333	4.73333	13.8333
346	278.833	229.533	231.433	124.033	106.733	124.933				346	131.633	154.533	134.833	11.2333	18.0333	4.83333				346	138.033	149.033	148.333	-2.16667	12.8333	18.1333
347	279.533	264.933	261.733	117.033	150.333	144.133				347	156.133	174.533	163.333	29.6333	27.5333	22.0333				347	171.133	171.733	169.933	23.5333	34.8333	25.4333
348	261.1	269.2	256.7	132.9	147.1	172.6				348	136.8	166.2	149.9	24.1	20.5	43.3				348	171.4	168.8	171.1	10.7	26.9	37
349	294.1	282.9	288.8	181.4	153.2	175.4				349	189.1	166.6	162.7	30.4	40.8	57.3				349	193	192.5	184.4	44.3	44	40.5
350	285.9	292.2	275.8	165	186	183.8				350	190.2	165.1	162.3	52.2	37.9	37.1				350	165.2	187.1	203.7	38.9	59.5	44.9
351	321.833	299.933	308.833	210.533	196.733	173.333				351	166.933	189.933	183.133	78.0333	53.4333	68.8333				351	194.833	212.733	207.733	48.4333	33.1333	56.9333
352	298.3	326.4	310.6	175.5	209.3	189.6				352	182.4	182.9	188.3	58.3	39	54.1				352	194.8	184.7	178.3	55.9	47.9	43
353	301.167	341.567	335.167	196.967	171.767	185.367				353	182.067	155.067	157.267	50.7667	56.6667	52.9667				353	165.867	168.367	182.467	62.0667	60.4667	63.2667
354	322.367	324.567	287.267	213.967	209.567	200.367				354	183.967	182.167	145.467	42.3667	61.1667	49.2667				354	182.467	192.567	190.667	57.6667	50.5667	68.1667
355	303.9	306.9	318.4	192.4	201.4	193.2				355	203.3	173.1	170.7	53.5	49.7	45.3				355	175.9	184	158.5	50	51.7	60.6
356	281.867	299.967	315.167	203.367	198.167	205.067				356	176.867	146.467	167.567	52.7667	56.6667	46.1667				356	166.467	161.067	169.267	52.0667	48.5667	63.0667
357	298	299.5	316.7	195.7	196.9	199.2				357	168.6	174.5	164.1	50	50.2	43				357	155.5	153.7	166.3	56.1	54.5	52.8
358	296.933	319.633	303.233	188.133	185.933	190.533				358	148.033	148.133	137.833	38.5333	45.8333	41.2333				358	170.333	157.633	171.233	48.4333	51.8333	50.7333
359	298.167	305.167	308.367	191.167	194.167	200.467				359	147.867	160.367	144.667	51.7667	43.6667	48.9667				359	147.967	157.867	153.467	53.8667	61.4667	50.1667
360	310.867	318.767	290.567	210.767	214.467	201.567				360	157.167	147.667	152.167	47.1667	44.6667	50.9667				360	156.667	156.367	178.367	60.2667	54.5667	60.3667
361	304.1	302.1	291.9	219.3	201.2	201.6				361	156.9	159.5	136.5	49.7	43.1	55.1				361	158.4	149	163.6	41.1	52.1	53
362	321.5	329.4	318.7	218	200.3	223.9				362	148.2	146.9	146	57.6	56	55.7				362	161.4	154.3	168	54.1	57.1	69.1
363	318	303.5	324.9	205.6	201.5	201.7				363	154.2	160	150.1	37.5	56.2	51.5				363	157.6	158.3	158.6	55.4	55.2	49.4
364	307.3	315.9	329.7	206	208.8	215.1				364	138.7	144.1	148.3	56.7	44.3	54.8				364	144.7	150.5	160.7	62.3	53.7	59.1
365	310.433	313.333	294.333	219.233	205.533	221.933				365	146.933	149.733	132.633	62.0333	42.4333	46.8333				365	143.433	155.333	154.533	60.0333	67.3333	57.0333
366	313.4	328.6	332.6	226.6	213.8	232.6				366	156.6	153.1	145.8	54.3	51.6	51.3				366	151.4	159	158.7	63.2	64	58.6
367	325.7	313.6	311.9	219.9	221	211.2				367	139.2	140.6	141.3	47.7	49.6	44				367	153.7	153.8	160	56.2	64.4	56.2
368	324.333	322.933	325.733	228.333	215.833	232.433				368	142.933	150.733	138.733	54.8333	45.7333	50.6333				368	152.733	149.733	161.533	57.0333	69.9333	73.7333
369	307.133	322.033	325.033	241.233	230.833	231.633				369	142.433	139.933	136.433	50.6333	48.9333	52.7333				369	151.333	143.933	168.533	67.3333	70.7333	73.3333
370	298.867	309.167	307.767	210.267	238.367	221.067				370	154.367	130.767	138.467	45.5667	53.3667	54.7667				370	147.667	159.567	151.467	61.0667	67.1667	59.5667
371	315.033	314.533	311.333	208.533	236.033	223.933				371	140.333	144.933	131.733	51.2333	50.1333	62.2333				371	148.733	150.133	146.733	63.3333	53.8333	56.2333
372	289	309.5	289.6	233.4	218.2	226.3				372	142.7	142.5	130.8	53.9	51.7	48.8				372	151.2	137.2	137.4	57.2	51.9	53.6
373	300.7	296.4	318.4	220.9	218.9	222.7				373	139.4	149.3	134.2	72	51.2	61.7				373	139.3	150.2	134.5	63	60	61
374	300.2	294.7	298	222.4	213.6	215.4				374	137.5	124.7	127.6	49.9	55.9	45				374	138.1	153.1	144.8	47.9	54.3	56.9
375	273.967	294.267	289.867	208.267	223.167	221.267				375	138.867	140.867	123.367	58.9667	46.0667	54.5667				375	139.967	137.667	145.867	52.4667	49.4667	57.0667
376	286.2	302.2	289.2	216.1	218.7	221				376	137.4	126.1	153.8	51.4	51.5	41.4				376	132.1	123.1	154	53.7	48.3	66
377	281.2	291.2	282.6	217.5	210.5	197.7				377	146	135.9	125	54.4	50.3	45.7				377	139.9	135.3	131.4	60.4	61.8	55.2
378	270.167	267.567	276.267	221.967	219.067	207.467				378	114.867	127.867	130.667	46.5667	56.5667	55.5667				378	136.067	133.167	130.567	50.5667	58.4667	53.5667
379	289.867	288.567	293.967	214.767	215.667	205.967				379	137.767	142.967	130.767	57.8667	55.1667	53.8667				379	134.667	163.167	151.167	63.6667	56.6667	68.9667
380	294.267	279.167	277.667	212.467	198.367	196.367				380	122.067	124.467	125.967	60.8667	47.7667	59.0667				380	135.267	134.567	131.467	59.3667	59.6667	68.2667
381	287	257.9	280.8	199.9	192.6	208.7				381	129.8	128.4	124.6	45.8	48.3	42.7				381	133.8	137.1	125.4	57.8	59	59
382	258.733	275.533	268.533	199.033	206.333	194.333				382	112.733	127.333	112.833	48.8333	50.1333	43.8333				382	128.933	116.933	123.033	57.9333	50.5333	51.0333
383	253.467	264.167	264.967	196.467	207.167	188.267				383	120.267	115.467	114.367	49.2667	43.1667	58.2667				383	128.167	137.367	132.067	59.6667	48.5667	61.8667
384	250.667	260.967	263.267	178.767	194.767	205.467				384	113.967	117.467	112.867	46.6667	46.2667	42.8667				384	122.867	102.267	125.767	50.0667	47.7667	53.2667
385	255.2	262.8	270	184.7	183.8	197.5				385	113.5	112.6	103.2	41.8	53.8	62.6				385	123.9	128	129.3	47.3	50.4	54.9
386	241.633	259.333	237.933	188.633	193.433	185.933				386	112.133	104.633	101.933	44.1333	41.6333	50.8333				386	128.833	113.733	119.933	51.1333	55.4333	55.8333
387	232.067	255.267	242.567	168.267	169.167	178.967				387	113.467	115.567	104.467	44.8667	50.4667	45.8667				387	131.267	124.267	112.467	42.6667	48.5667	47.8667
388	241.3	231.8	240.3	177	169.4	194.3				388	113	120.4	105.6	37.4	38.4	42.1				388	121.4	114.6	115.3	45.9	50.2	44.4
389	223.4	236.9	239.9	166.6	190.4	181.2				389	110.7	112.9	109.7	39.1	45.4	43.6				389	124.1	105.5	117.7	49	53.6	48.1
390	222.833	214.433	235.233	154.333	153.533	169.133				390	107.133	100.133	104.733	46.1333	36.2333	43.6333				390	113.833	115.033	116.733	45.5333	45.0333	48.4333
391	228.167	225.167	235.767	171.567	157.667	166.167				391	110.267	104.167	107.367	44.2667	37.2667	52.3667				391	107.567	111.067	110.067	48.2667	53.3667	40.3667
392	217.3	216.1	233.6	170.7	174.3	171.8				392	107.4	100.7	88.1	42	41.3	40.7				392	96.7	108.8	116	42.2	46.8	48.6
393	216.633	208.233	219.233	147.733	164.833	165.733				393	109.233	98.6333	100.533	37.5333	39.4333	35.8333				393	97.0333	106.633	97.3333	45.9333	38.9333	42.5333
394	213.433	223.833	214.233	153.633	150.633	139.033				394	98.3333	102.333	97.1333	42.0333	34.2333	38.2333				394	121.133	103.733	107.133	43.2333	46.4333	38.6333
395	210.867	208.567	200.567	146.067	162.067	151.167				395	98.1667	105.067	91.4667	34.7667	26.4667	33.9667				395	86.6667	107.367	111.167	35.1667	39.1667	41.8667
396	199.467	192.167	199.567	141.867	143.067	137.067				396	95.8667	91.3667	90.7667	33.0667	28.1667	30.5667				396	86.6667	94.7667	98.6667	35.2667	32.3667	31.0667
397	207.833	191.133	194.333	133.733	146.533	145.333				397	92.6333	86.8333	98.2333	34.2333	29.9333	32.1333				397	88.9333	92.2333	97.5333	37.9333	36.0333	39.4333
398	173.067	181.967	192.167	136.967	122.267	131.467				398	96.1667	86.0667	92.3667	31.7667	32.8667	38.1667				398	86.8667	96.2667	98.5667	37.4667	39.9667	33.9667
399	178.133	194.933	183.533	129.333	135.833	135.233				399	73.1333	86.1333	93.9333	37.2333	31.7333	39.7333				399	94.4333	93.7333	89.5333	34.8333	39.6333	34.8333
400	190.467	163.567	182.567	136.667	125.567	129.067				400	83.0667	81.0667	83.3667	34.1667	27.6667	36.5667				400	88.5667	91.8667	94.6667	34.3667	22.6667	37.4667
401	170.267	180.167	167.767	113.867	122.667	124.967				401	84.5667	99.4667	83.0667	30.4667	35.8667	41.4667				401	92.2667	86.2667	85.5667	23.3667	36.4667	35.0667
402	163.133	177.533	178.433	126.333	133.033	126.233				402	77.5333	87.8333	83.0333	25.1333	29.8333	31.9333				402	90.8333	86.7333	98.3333	33.7333	32.2333	33.2333
403	175.8	158	165.7	132.6	125.4	124.7				403	79.1	81.6	82.8	26.5	33.5	31.1				403	91	88.9	83.9	27.5	29	30.4
404	159.3	164.5	162.5	118.4	118.3	115.9				404	76.7	87.2	72.6	24.8	30.7	32.5				404	90.3	79	86.9	26.1	29.2	32.4
405	152.333	166.733	160.133	113.733	116.233	119.533				405	86.4333	82.8333	80.3333	26.3333	19.5333	31.1333				405	83.9333	75.7333	73.4333	28.3333	25.1333	31.7333
406	155.167	139.967	142.067	105.567	109.567	105.867				406	72.5667	71.9667	76.8667	19.4667	23.3667	21.0667				406	73.3667	86.0667	85.6667	30.9667	26.5667	32.5667
407	144.067	152.267	147.767	93.8667	100.967	99.6667				407	69.5667	61.9667	65.7667	21.7667	16.3667	17.2667				407	76.1667	74.3667	68.7667	22.7667	17.6667	20.2667
408	146.3	149.2	149.8	101.3	89	90.4				408	64.6	72.2	69.1	21.8	22.8	26.2				408	74	77.6	80.9	27.4	29.4	27.8
409	124.033	143.133	143.533	90.6333	96.2333	108.233				409	63.0333	70.6333	65.4333	24.0333	19.0333	10.8333				409	73.7333	75.7333	82.3333	25.4333	17.4333	16.9333
410	130.3	135.7	137.3	99.1	101.9	103.1				410	75.5	78.9	68.8	36.2	31.5	22.6				410	89.5	73.9	85.2	30	27.2	31.6
411	135.267	135.367	132.267	96.0667	87.7667	85.4667				411	60.8667	74.6667	57.7667	18.5667	18.2667	25.7667				411	87.9667	61.1667	82.2667	24.4667	23.2667	29.3667
412	123.6	122.8	124.8	87.9	85.4	99.3				412	65.3	70.4	72.2	22.2	17.4	26.2				412	94.1	68.6	69.6	18.2	21.9	14.4
413	138.233	139.533	125.833	85.0333	89.2333	90.1333				413	76.1333	68.4333	69.9333	20.1333	36.3333	31.2333				413	91.9333	69.7333	73.7333	25.5333	28.1333	28.4333
414	101.333	113.133	120.133	74.5333	86.1333	83.7333				414	63.2333	64.2333	57.1333	16.1333	11.3333	19.8333				414	78.2333	58.8333	70.8333	11.0333	17.1333	14.0333
415	115.967	103.367	105.067	70.6667	79.9667	81.3667				415	57.5667	71.6667	59.1667	20.2667	10.8667	12.2667				415	72.9667	53.4667	61.9667	17.1667	21.0667	20.5667
416	105.833	117.333	109.433	84.4333	76.9333	82.0333				416	61.6333	65.0333	56.5333	21.7333	24.3333	18.0333				416	85.2333	54.6333	73.1333	22.5333	15.9333	22.3333
417	105.4	110	106.7	58.5	74.4	60.6				417	68.8	54.1	53.7	18.2	9.9	15				417	81.4	61.3	57.7	5.7	17.6	19.5
418	107.233	111.933	109.733	68.8333	78.9333	71.2333				418	64.7333	57.0333	60.3333	16.0333	17.8333	34.5333				418	84.2333	65.1333	58.3333	31.9333	25.1333	25.6333
419	114	110.2	108	65.2	71.5	67.7				419	59.6	60.7	61	13.5	16.1	27.5				419	92.6	66	61.3	15.8	18	23.1
420	92.0333	105.333	98.6333	63.0333	62.3333	57.8333				420	55.9333	60.1333	51.9333	25.5333	14.8333	19.1333				420	84.7333	69.1333	61.3333	21.3333	19.3333	18.2333
421	109.867	115.967	107.467	74.5667	72.3667	71.5667				421	66.1667	64.4667	56.4667	24.1667	33.3667	28.1667				421	86.5667	67.2667	64.4667	19.6667	15.8667	28.6667
422	117.867	96.8667	109.767	63.8667	61.5667	62.6667				422	46.8667	59.3667	50.8667	28.2667	15.7667	23.2667				422	95.4667	67.9667	73.4667	20.7667	19.8667	29.4667
423	103.633	110.933	91.9333	80.5333	74.6333	52.8333				423	56.8333	60.7333	73.3333	22.3333	22.2333	35.7333				423	98.1333	65.7333	72.1333	22.6333	25.0333	27.2333
424	95.5333	98.4333	87.0333	63.3333	56.5333	66.5333				424	66.8333	61.6333	55.3333	23.6333	12.5333	23.6333				424	84.1333	66.8333	63.3333	18.9333	15.6333	26.2333
425	89.8	94	92.2	54.9	62.2	62				425	66.6	50.8	64.3	11.8	24	24.7				425	102	68.3	63.3	24.9	21.7	20.6
426	93.5667	97.7667	93.1667	42.0667	64.3667	50.0667				426	47.7667	52.1667	58.6667	24.8667	21.7667	19.6667				426	84.3667	70.1667	59.2667	13.1667	22.6667	13.1667
427	96.1	95.4	90.7	65.1	61.7	55.6				427	57.7	56.3	64.3	29.9	26.5	13				427	78.5	58.8	62.2	21.3	34.8	33.7
428	83.8333	88.2333	96.3333	59.7333	68.8333	64.0333				428	62.3333	69.0333	60.2333	21.2333	24.7333	23.2333				428	93.7333	55.8333	82.7333	25.7333	18.3333	34.1333
429	93.8333	91.2333	102.833	66.5333	47.1333	54.2333				429	67.4333	61.9333	67.2333	29.8333	25.3333	24.7333				429	91.1333	69.7333	66.2333	18.3333	3.93333	13.2333
430	96.2667	82.7667	84.3667	54.1667	46.5667	61.5667				430	77.7667	66.3667	63.4667	24.8667	24.2667	31.5667				430	96.3667	81.0667	76.6667	22.8667	36.0667	33.1667
431	94.9333	88.8333	92.6333	64.5333	49.3333	48.5333				431	55.0333	80.0333	76.8333	30.8333	48.4333	29.9333				431	88.2333	79.4333	72.7333	18.5333	33.3333	38.3333
432	82.7	102.8	100.3	57.9	54.8	74.5				432	67.6	73	71.3	34	39.1	23.1				432	88.2	82.2	103.2	39.8	33.9	22.9
433	62.9	88.6	99.5	55.4	55.3	73.5				433	47.8	68.2	61	24.5	27.6	28.7				433	99.7	79.2	83.7	34.6	34.5	36.4
434	90.5333	90.1333	98.8333	68.2333	45.4333	62.0333				434	59.1333	59.9333	74.8333	30.6333	31.0333	35.1333				434	107.533	98.5333	83.7333	41.7333	40.1333	51.4333
435	78.9667	79.6667	72.4667	62.8667	48.8667	62.9667				435	59.9667	59.9667	70.0667	26.0667	30.8667	23.5667				435	70.3667	58.6667	92.8667	29.2667	26.5667	37.0667
436	68.5667	75.0667	93.1667	30.2667	39.2667	66.3667				436	79.9667	63.7667	60.2667	32.3667	38.1667	25.4667				436	76.0667	60.9667	78.2667	38.3667	29.4667	32.9667
437	99.9	91.4	91.6	69.3	65.8	74.8				437	65.5	61.3	74.8	55.2	40.1	58.4				437	99.2	101.3	80.2	42.4	39.9	34.8
438	87.8	90.9	86.3	51.8	58.3	50.9				438	71.6	80	62.2	53.4	46.7	36				438	96.8	106.5	69.1	38.2	58.8	54.5
439	93.4333	100.533	94.6333	51.9333	49.4333	41.2333				439	71.0333	73.5333	74.6333	17.5333	40.7333	41.0333				439	70.4333	71.7333	79.7333	5.83333	35.3333	38.3333
440	67.0667	86.8667	69.1667	61.3667	51.5667	66.5667				440	58.9667	69.1667	61.9667	44.7667	31.5667	21.5667				440	87.8667	72.8667	80.5667	40.3667	59.9667	54.9667
441	98.8	70.4	64.7	39.3	46.8	54				441	73.6	78.8	75.6	41.3	40.1	42.5				441	100.4	80.6	73	53.3	44.3	53.6
442	84.3667	69.2667	68.5667	53.6667	60.4667	56.4667				442	81.2667	63.3667	77.2667	35.1667	58.5667	45.5667				442	93.2667	90.4667	70.9667	14.2667	37.5667	56.7667
443	75.5	64.6	73.8	39.9	54.6	49.1				443	83.2	82.5	58.9	19.7	24.3	37.7				443	74.5	70.1	79.7	38.6	49.4	56.8
444	92.1333	77.7333	82.9333	36.8333	27.0333	61.1333				444	65.2333	87.7333	72.6333	53.6333	31.9333	38.1333				444	85.8333	74.9333	91.6333	43.0333	30.3333	20.6333
445	69.9	74.1	73.5	36.4	54.6	56.2				445	95.9	75	63	44	32.5	52.3				445	69.9	72.8	90.7	39.9	27.2	23.5
446	86.2	85.8	77.4	50	40.7	58.6				446	65.8	110.2	83.6	37.6	54.1	63.3				446	88.4	74	103.9	58.2	47.8	44.3
447	68.5333	77.5333	88.9333	33.9333	35.2333	58.9333				447	83.8333	69.6333	74.5333	53.0333	42.2333	55.9333				447	106.133	92.0333	104.433	53.5333	42.2333	57.6333
448	62.0333	66.4333	92.5333	68.0333	54.8333	49.0333				448	70.3333	94.5333	91.4333	62.3333	55.2333	66.9333				448	75.1333	90.7333	107.233	46.7333	44.2333	40.8333
449	52.0667	82.4667	84.6667	61.0667	37.7667	47.9667				449	83.0667	77.1667	78.5667	45.9667	49.4667	55.4667				449	79.6667	96.5667	95.1667	53.3667	53.7667	60.2667
450	84.3667	71.1667	60.4667	43.4667	40.1667	44.0667				450	78.2667	99.3667	98.1667	44.8667	49.7667	50.4667				450	87.6667	77.8667	90.2667	63.2667	63.6667	46.3667
451	95.6667	58.4667	73.5667	38.4667	64.4667	43.5667				451	82.8667	74.7667	90.0667	51.5667	28.7667	61.4667				451	85.3667	95.2667	85.8667	58.5667	56.7667	61.4667
452	80.4667	80.7667	61.3667	42.7667	36.4667	35.3667				452	96.6667	66.4667	57.2667	58.4667	35.2667	46.2667				452	63.2667	94.7667	63.4667	54.8667	65.4667	29.9667
453	40.7333	64.1333	74.4333	19.8333	44.1333	32.7333				453	71.5333	70.0333	77.1333	34.3333	67.9333	36.8333				453	95.7333	85.7333	102.133	54.5333	48.6333	44.1333
454	72.9	64	93	63.7	43.2	49.9				454	67.4	79	60.9	59	61.1	68.9				454	98.6	68.1	88.3	56.7	69	48.1
455	76.9333	91.1333	84.9333	52.4333	51.4333	44.3333				455	74.6333	79.1333	102.333	65.0333	67.2333	61.3333				455	85.8333	95.8333	96.2333	64.5333	67.8333	67.0333
456	63.8	55.1	64.3	27.6	22.7	21.3				456	66.8	82.8	88.7	46.4	79.5	66.1				456	60.4	85.8	64.7	40.2	48	59.4
457	62.1	81.4	80.7	60.6	72.5	44.2				457	83.3	64.6	79.9	64.5	44.9	66				457	75.7	89.2	88.3	51.5	73.4	52.3
458	61.7333	50.9333	65.4333	27.3333	30.0333	38.0333				458	100.233	69.2333	79.0333	54.0333	53.3333	54.7333				458	79.7333	76.1333	96.2333	63.0333	51.0333	42.8333
459	77.4	81.9	66.1	45.4	43	40.5				459	86.1	84.6	97.9	56.4	65.9	45.7				459	83.8	94.9	73.7	81.9	64.3	58.1
460	62.2	40.9	43.9	21.6	17.2	30.5				460	57.9	84.9	69.1	48.4	44	45.5				460	96.8	83.9	87.1	48.7	67	48.4
461	63.9333	77.9333	78.1333	10.8333	38.1333	24.8333				461	89.0333	71.8333	58.5333	42.8333	37.9333	33.3333				461	80.6333	94.2333	77.7333	48.5333	59.5333	55.4333
462	66.1667	70.8667	63.3667	51.5667	44.2667	27.4667				462	86.2667	69.4667	75.6667	38.6667	41.3667	52.1667				462	87.0667	83.2667	88.2667	64.0667	56.0667	66.7667
463	67.4	66.7	48.8	51.4	66.9	30				463	63.5	81.5	70	53	67.5	57.6				463	72.3	80.9	81.4	50.1	57.8	46.9
464	88.1333	66.2333	70.5333	45.3333	10.2333	33.3333				464	84.8333	80.6333	81.3333	40.3333	55.3333	64.8333				464	101.433	75.5333	70.1333	73.2333	66.7333	59.3333
465	59.1667	69.4667	57.4667	28.7667	24.6667	33.5667				465	61.5667	69.2667	87.1667	27.8667	40.9667	71.3667				465	74.4667	67.3667	89.1667	42.9667	44.0667	69.8667
466	58.0667	66.5667	73.5667	36.3667	30.4667	46.3667				466	78.2667	74.4667	103.367	60.4667	45.4667	52.1667				466	80.8667	84.0667	80.0667	46.7667	43.9667	50.1667
467	49.9	54.1	70.2	37.1	24.6	10.7				467	78.2	60.1	61.3	39.5	8.8	35.3				467	69	90.3	69	53.5	67.5	54.1
468	35.1333	57.0333	56.0333	31.0333	19.2333	23.2333				468	54.7333	56.6333	71.1333	33.7333	34.3333	33.1333				468	83.2333	44.1333	56.5333	37.1333	32.5333	28.8333
469	84.8667	84.4667	80.5667	33.0667	40.3667	44.1667				469	86.8667	69.2667	83.6667	43.8667	54.3667	52.2667				469	98.9667	93.4667	53.3667	73.7667	55.8667	71.0667
470	37.2333	28.9333	52.8333	31.9333	26.1333	-0.76667				470	70.3333	76.4333	34.9333	31.1333	33.2333	26.2333				470	72.1333	73.1333	68.0333	48.6333	54.7333	50.9333
471	44.6667	26.7667	68.7667	24.6667	14.7667	29.5667				471	49.3667	75.2667	53.0667	17.7667	50.8667	24.7667				471	60.1667	67.9667	67.8667	32.3667	40.7667	33.9667
472	53.4	28.3	47.6	32.4	25.9	50.8				472	52.2	57	54.2	39.3	50.4	25				472	67.3	74.3	67	24.7	38	43.2
473	62.6667	61.0667	48.5667	20.2667	24.0667	38.9667				473	55.3667	74.9667	47.8667	37.6667	38.0667	40.5667				473	78.1667	76.0667	52.2667	18.0667	49.7667	46.6667
474	55.2667	54.1667	51.2667	44.1667	46.2667	34.5667				474	70.4667	49.8667	43.7667	38.2667	41.3667	53.9667				474	68.7667	89.8667	58.9667	49.8667	55.0667	50.7667
475	43.8	54.3	21.1	11.9	43.7	41.3				475	67.1	60.5	69.2	18.9	33.6	52.3				475	56.5	75.2	45.2	42	17.4	51.8
476	47.4	55.2	54.7	24.8	29.5	20.9				476	47.9	73	61.8	40.2	40.2	18				476	47.9	75.4	64.2	13.3	35.6	40.6
477	48.9667	45.0667	32.3667	34.5667	9.66667	9.76667				477	47.3667	36.3667	44.3667	21.9667	10.5667	29.1667				477	25.4667	68.9667	51.4667	30.4667	33.1667	44.1667
478	33.3333	34.1333	35.0333	26.9333	20.0333	2.33333				478	41.6333	41.5333	35.0333	17.0333	15.9333	37.3333				478	61.7333	51.8333	56.0333	31.0333	38.2333	18.7333
479	51.4	39.3	43.2	22	51.2	37.5				479	67.5	83.3	49.1	42.2	43.9	49.1				479	65.9	79.6	57.8	38.4	44.1	43.4
480	39.9	29.1	24.9	4.8	19.9	30.3				480	54.2	59.3	39.6	19.5	13.6	38.6				480	45.7	79.3	51.6	19.7	31.9	38.6
481	47.8667	49.1667	34.9667	41.3667	21.6667	36.2667				481	53.1667	52.7667	43.8667	46.8667	33.9667	43.0667				481	57.0667	49.1667	69.3667	31.6667	38.4667	36.2667
482	38.8333	45.7333	46.4333	35.1333	35.6333	38.7333				482	66.2333	55.4333	56.2333	46.6333	29.4333	27.0333				482	63.8333	61.9333	44.4333	37.1333	31.9333	31.1333
483	45.6333	47.9333	57.3333	28.3333	41.3333	30.2333				483	64.9333	54.2333	30.4333	27.1333	46.5333	15.4333				483	52.4333	40.1333	50.9333	36.1333	29.0333	43.3333
484	43.1667	45.6667	25.0667	37.7667	34.8667	26.3667				484	29.8667	51.8667	48.3667	30.8667	14.4667	51.6667				484	53.1667	48.3667	59.8667	23.0667	58.1667	21.7667
485	37.7333	45.3333	35.8333	23.6333	25.2333	22.1333				485	33.7333	70.5333	45.2333	20.5333	25.0333	38.7333				485	34.5333	50.0333	41.3333	30.8333	31.2333	33.8333
486	36.5	41.3	47.4	28.2	12.9	35.4				486	41.7	41.8	46.2	38.3	23.6	39.2				486	60.4	56.8	58.2	40.3	31.2	29.6
487	33.2333	29.8333	59.6333	23.7333	18.1333	27.2333				487	45.1333	37.8333	60.2333	8.13333	18.4333	15.5333				487	44.5333	39.6333	58.9333	23.4333	40.2333	25.7333
488	36.1	33.6	23.2	21.5	21.5	14.7				488	33.6	36.8	43.3	21.4	18.2	15.1				488	40.1	47.3	45.6	14	25.4	15.4
489	44.2	36.5	44.4	26.8	28.2	34.9				489	40	34.1	54.4	36.1	22.4	49.7				489	59.9	53.2	48.9	17	25.4	30.8
490	28.3333	18.0333	31.7333	15.5333	24.4333	18.6333				490	47.5333	41.1333	37.7333	31.7333	20.4333	19.4333				490	33.2333	32.4333	45.9333	21.1333	30.1333	4.13333
491	32.4667	24.1667	40.6667	19.6667	17.0667	14.4667				491	41.8667	37.3667	46.2667	3.56667	19.1667	25.1667				491	48.7667	29.5667	40.2667	7.76667	29.2667	28.8667
492	25.9667	38.7667	31.3667	19.8667	9.36667	26.3667				492	42.8667	34.9667	42.2667	25.7667	22.3667	14.2667				492	41.2667	35.6667	48.5667	26.6667	20.3667	26.3667
493	11.6	28.3	19.4	7.6	11.8	7.3				493	43.6	44.3	39.6	15.6	22.5	9.2				493	37.6	36.9	34.8	13.7	16.2	22.7
494	23.1333	38.0333	52.9333	22.7333	14.4333	8.33333				494	28.1333	34.9333	30.5333	26.3333	19.2333	33.0333				494	36.7333	47.0333	47.4333	17.2333	7.33333	22.7333
495	23.5	35.9	23.7	24.1	12.3	14.7				495	31.3	23.8	29.4	21.1	28.6	17.4				495	34.9	37.7	27.6	19.4	17.8	26
496	25.8	25.9	9	7.5	10.5	6.4				496	32.5	30.2	42.2	14.8	7.9	5.3				496	30.7	39.1	25.2	8.4	20.3	24.1
497	20.5	20	39.5	11	17.7	10.7				497	40.5	26.2	35.8	13.7	17.4	11.6				497	37.7	42	32.3	14.5	21.2	7.6
498	28	26.9	18.4	4.4	6.9	5.3				498	8.4	36	32.8	5.3	12.5	10.2				498	21.1	35.2	30.8	13.8	14.3	11.5
499	24.9667	33.4667	26.7667	26.4667	12.4667	17.2667				499	29.6667	40.4667	27.8667	6.26667	20.9667	15.1667				499	20.6667	26.5667	27.5667	8.16667	4.96667	5.66667
500	13.8667	7.26667	21.0667	7.36667	2.46667	-16.1333				500	0.26667	36.7667	30.3667	6.46667	0.66667	14.0667				500	22.4667	14.7667	22.1667	-1.53333	-7.63333	-8.03333
nm	ATP			Control						nm	ATP			Control						nm	ATP			Control
325	200.733	206.033	206.433	32.5333	36.5333	38.5333				325	208.233	209.833	210.833	-3.46667	3.83333	-0.86667				325	244.733	217.733	246.733	10.0333	21.6333	20.6333
326	183.7	181.3	197.1	38.8	33.9	34.1				326	163.6	169.2	190	1.5	13.8	-0.6				326	206	223.2	202.8	20.5	17.6	21.5
327	161.467	138.967	163.067	19.5667	33.3667	28.7667				327	158.067	158.367	169.967	2.46667	9.86667	-7.13333				327	183.567	174.967	179.167	4.76667	5.96667	4.46667
328	170.967	160.067	159.267	28.0667	31.0667	26.1667				328	140.467	165.767	146.167	8.86667	1.56667	4.06667				328	187.467	157.167	166.267	17.0667	16.8667	16.9667
329	164.167	154.767	166.667	32.1667	38.4667	43.3667				329	160.567	157.567	161.167	9.56667	8.36667	10.2667				329	181.167	148.867	172.567	15.3667	12.9667	16.7667
330	151.733	150.833	168.333	39.0333	31.4333	37.3333				330	153.133	150.133	153.633	4.73333	8.23333	18.1333				330	169.033	153.733	159.233	14.7333	14.5333	19.8333
331	160.6	159.1	165	36.5	42	34.9				331	150.5	142.9	157.8	15.3	15.4	4.1				331	174.8	156.9	136.4	17.8	18.6	23.9
332	172.133	158.833	149.933	48.6333	37.2333	51.0333				332	145.133	143.933	150.133	10.6333	12.5333	13.9333				332	173.633	151.933	163.833	9.33333	23.2333	19.2333
333	163.167	160.167	175.167	45.1667	53.4667	43.0667				333	133.567	152.667	154.267	16.5667	15.6667	9.36667				333	162.467	149.467	164.167	15.0667	15.8667	28.6667
334	200.567	162.967	171.067	56.2667	53.9667	54.4667				334	159.167	146.367	146.667	18.0667	21.5667	10.5667				334	178.267	146.667	158.967	19.9667	22.4667	27.7667
335	167.467	160.367	176.267	65.6667	55.9667	65.3667				335	151.267	149.267	155.467	11.7667	17.3667	15.8667				335	175.467	143.367	162.967	15.7667	23.8667	24.9667
336	193.567	185.767	181.567	63.0667	64.1667	73.5667				336	155.067	163.167	154.667	26.0667	23.2667	25.4667				336	175.367	169.767	160.467	28.9667	28.0667	23.2667
337	194.967	189.267	180.667	68.5667	66.8667	73.4667				337	144.667	157.967	148.967	19.2667	28.3667	20.8667				337	171.167	153.567	154.567	26.2667	26.6667	23.4667
338	196.167	181.767	194.567	65.3667	66.2667	72.2667				338	150.667	147.467	166.067	19.8667	24.0667	21.4667				338	174.467	157.467	147.967	26.5667	22.6667	26.4667
339	216.833	193.833	196.033	78.0333	79.7333	80.8333				339	141.333	156.433	150.633	28.1333	22.9333	23.1333				339	170.733	157.833	155.833	33.1333	31.9333	28.3333
340	206.067	190.767	210.567	90.0667	89.4667	79.7667				340	155.367	154.267	160.367	30.7667	31.5667	31.5667				340	179.367	172.667	169.767	33.0667	32.0667	33.6667
341	214.133	201.933	194.333	107.033	83.2333	88.1333				341	148.733	163.133	156.233	28.1333	21.0333	27.4333				341	177.133	166.433	173.733	37.1333	34.6333	38.9333
342	219.9	201.8	223.3	101.7	96.5	109.6				342	157.9	173.5	153.7	37.1	30.8	24.6				342	179.9	175.7	162.7	41.9	46.2	42.1
343	231.033	229.333	229.533	110.433	104.433	113.033				343	160.033	160.033	147.533	41.7333	33.2333	38.2333				343	179.233	166.933	170.133	44.3333	40.2333	43.6333
344	244.7	235.2	245.9	110.8	110.2	113.8				344	157.6	147.8	168.7	43.5	35	37.9				344	188.7	163.3	161	44.2	55.2	42.8
345	243.367	248.867	242.567	113.467	123.467	137.667				345	169.867	179.267	169.467	43.2667	45.1667	29.5667				345	196.567	174.967	157.867	54.1667	54.8667	54.4667
346	265.633	266.733	252.233	130.733	146.533	125.333				346	149.733	174.833	154.633	37.4333	31.2333	30.3333				346	177.933	180.033	165.033	43.9333	42.3333	38.2333
347	274.567	272.967	269.167	157.167	145.967	141.567				347	168.967	172.867	151.667	37.8667	54.9667	35.5667				347	184.767	189.567	192.467	47.3667	44.4667	51.4667
348	271.533	294.733	281.433	140.733	150.833	150.133				348	167.633	175.133	160.233	42.5333	38.5333	30.3333				348	205.833	175.833	186.533	58.0333	42.1333	42.0333
349	330.7	282.1	301.2	155.4	171.3	182.6				349	176.4	185.6	174.9	49.8	48	52.1				349	204.9	180.3	186.6	56.2	53.4	46.8
350	311.667	310.467	298.167	167.367	190.367	175.967				350	178.167	200.467	185.467	47.9667	53.8667	58.9667				350	205.867	169.967	193.267	76.8667	58.4667	48.3667
351	309	292.8	306.1	181.2	163	185.7				351	174.4	177.9	163.6	28.8	33	19.9				351	199.1	191.4	187	32.4	82	44.1
352	288.267	317.267	302.367	173.967	177.067	166.667				352	177.167	173.967	184.767	35.4667	23.9667	33.6667				352	190.767	161.467	184.067	67.0667	49.7667	64.3667
353	309.033	301.233	316.533	193.033	185.733	172.533				353	170.733	168.433	168.233	32.6333	40.7333	28.9333				353	203.633	189.833	190.833	63.1333	61.2333	53.3333
354	308.333	314.933	312.833	191.233	188.133	185.033				354	194.033	171.133	165.133	27.3333	39.3333	34.5333				354	193.733	182.933	176.433	54.1333	51.2333	59.3333
355	312.333	313.033	315.733	166.733	185.633	190.433				355	160.733	171.033	172.133	41.3333	47.2333	45.1333				355	189.933	197.233	184.033	51.1333	52.5333	59.6333
356	314.3	296.9	294.1	187.9	198.3	173				356	168.1	151.9	166.8	40.9	38.2	49.1				356	189.3	182.7	173	59.7	51.2	52.8
357	318.8	324.7	316.2	182.7	196.1	184.2				357	159.8	148.3	170	62.4	55.1	57.5				357	189.9	179.4	186.3	79.3	75.8	68.7
358	331	318.4	320.5	207.9	204.4	205.6				358	175.9	167.8	165.2	54.9	69.1	56.9				358	184.5	174.6	190.8	75.8	68.6	83.7
359	312.167	293.267	319.067	217.567	193.767	196.467				359	157.067	170.267	187.567	69.0667	71.6667	65.7667				359	191.067	174.767	178.667	81.6667	81.7667	77.6667
360	312.6	327.1	327.3	214.3	207.8	217				360	173.5	169.5	177.3	67.5	60.6	62.4				360	183.6	186.2	176.7	87.8	78.8	69.5
361	331.933	319.933	319.433	204.033	195.133	209.633				361	163.933	182.333	175.933	62.0333	70.1333	63.1333				361	182.233	178.233	187.333	86.6333	82.0333	84.7333
362	329.267	336.067	320.767	221.467	211.867	212.067				362	170.167	172.667	175.367	67.7667	74.3667	58.0667				362	184.067	189.267	179.367	81.1667	76.3667	85.3667
363	328	337.5	344.9	228.2	217.7	206.3				363	170.9	181.2	177.5	69.5	71.9	71.8				363	192	204.7	188.3	83.8	95.3	78.9
364	322.807	312.507	346.907	219.407	213.807	211.007				364	166.607	176.807	178.207	67.0067	68.5067	68.4067				364	194.907	190.507	178.407	78.9067	81.7067	81.6067
365	350.27	331.07	318.87	226.87	230.07	235.07				365	167.87	187.07	171.37	75.07	70.37	66.97				365	191.87	174.87	189.87	82.77	88.97	82.17
366	326.69	323.19	337.89	229.89	218.79	215.29				366	156.09	169.29	170.49	79.39	71.69	71.49				366	189.99	192.49	175.39	92.69	92.99	81.89
367	357.347	340.147	339.147	221.147	216.247	211.847				367	182.847	158.947	182.147	70.6467	75.8467	74.0467				367	184.947	185.547	190.347	89.0467	86.5467	81.8467
368	348.767	328.967	340.667	241.967	225.067	228.067				368	169.467	186.267	183.467	70.7667	73.4667	78.2667				368	192.467	193.867	180.867	98.2667	91.1667	85.4667
369	339.367	327.167	344.267	222.867	224.967	235.667				369	166.167	169.467	176.667	77.7667	71.3667	68.2667				369	196.367	183.267	179.867	97.5667	81.5667	88.3667
370	326.9	323	311.4	233.7	215.1	227.9				370	153.5	160.1	171.6	73.2	71.6	70				370	177.5	176.8	176.1	99	92	87.3
371	325.767	327.167	321.767	225.067	216.967	226.667				371	174.467	161.467	175.967	75.2667	70.1667	67.7667				371	194.767	168.767	181.067	92.2667	83.5667	92.2667
372	330.267	327.667	312.667	227.867	225.867	226.067				372	160.567	168.067	171.267	68.3667	76.8667	75.5667				372	178.667	176.467	174.567	86.3667	72.0667	89.5667
373	312.6	322.7	314.1	209.4	237.2	222.7				373	154.7	165	160.4	69.6	69.8	64				373	176.1	162.7	174.9	85.3	86.1	83.1
374	340.273	328.173	309.673	235.073	223.173	222.273				374	154.673	160.673	154.673	75.1733	73.3733	66.4733				374	178.373	179.573	171.373	85.8733	82.9733	87.1733
375	286.8	287.7	307.8	231	224.1	214				375	152.6	152.4	158.6	66.3	69.8	65.7				375	162.7	175.5	179.1	81.8	82.6	81
376	318.967	299.367	318.967	219.367	216.367	219.367				376	143.167	156.267	152.667	67.6667	78.7667	65.6667				376	175.667	170.167	170.667	83.4667	77.1667	82.5667
377	327.723	302.823	315.523	211.323	208.223	200.923				377	143.323	163.223	153.123	63.9233	80.8233	71.6233				377	176.923	172.223	159.823	88.4233	88.7233	87.2233
378	306.933	296.533	293.033	219.633	209.733	214.033				378	146.233	151.433	147.933	64.1333	61.1333	66.9333				378	164.933	169.033	177.133	78.0333	74.5333	83.9333
379	299.337	307.237	315.237	212.037	217.437	218.437				379	163.137	146.937	151.537	62.8367	72.0367	71.8367				379	179.837	175.037	175.337	86.2367	87.7367	89.9367
380	300.533	289.733	301.133	214.933	201.933	196.933				380	133.933	154.233	140.233	61.1333	68.3333	77.4333				380	162.833	167.633	159.933	82.4333	83.3333	78.4333
381	300.733	288.733	318.533	207.033	205.433	211.233				381	128.533	152.733	133.033	71.2333	63.8333	57.6333				381	149.333	153.433	158.333	85.9333	82.9333	79.1333
382	272.5	271.8	279.8	208.2	186.6	196.1				382	132.2	145.9	137.9	55.3	63.5	56.4				382	154.6	155.5	143.4	75.6	65.8	75.2
383	288.8	267.3	292.7	210.1	198.5	191.7				383	147.1	150.7	139.4	51.2	57.4	62.4				383	165	151.6	148	71.9	74.1	93.3
384	274.867	274.367	270.267	201.367	186.867	195.267				384	129.767	144.667	136.667	62.2667	59.4667	58.4667				384	161.267	148.367	161.567	76.0667	74.7667	73.5667
385	268.3	259.4	260.1	195.9	195.3	192.8				385	127.1	138.2	143	62.3	67.7	66.2				385	154.3	151.9	149.3	81.8	73	85.1
386	268.8	281	294.7	194.5	194	195				386	133.2	138	147.5	57.1	64.1	60.1				386	161.2	150.2	152.1	77.5	70.8	80.6
387	272.2	243.5	263.6	185	191.2	191.8				387	130.9	129.3	130.6	63.2	59.9	55.9				387	165.8	143.7	148.8	65.6	80.8	68.9
388	250.933	249.133	246.833	185.333	175.633	195.533				388	120.533	127.033	132.233	52.8333	58.8333	54.9333				388	152.733	134.933	146.733	71.1333	71.9333	78.5333
389	270.767	233.967	247.467	177.267	183.067	177.867				389	118.167	129.067	131.367	54.5667	63.2667	61.9667				389	153.067	136.967	129.467	75.6667	67.7667	76.3667
390	248.467	253.267	251.467	170.467	169.367	178.167				390	132.167	132.967	132.267	48.7667	59.6667	54.8667				390	145.967	142.067	149.267	70.9667	64.1667	65.7667
391	227.9	233.3	246.1	163.2	170.5	165.4				391	111.9	119.5	119.2	53.6	59.1	48.8				391	131.5	129.7	141	66	66.8	66.7
392	223.967	239.467	236.067	160.367	169.967	168.967				392	130.667	127.967	130.567	51.3667	61.5667	55.8667				392	142.167	131.167	140.167	63.7667	67.9667	64.7667
393	225.533	238.133	244.333	170.733	153.333	165.033				393	114.333	125.333	118.633	55.3333	51.9333	56.9333				393	139.633	138.733	131.533	64.2333	68.0333	65.6333
394	246.967	218.867	241.167	153.967	158.667	160.167				394	115.467	121.667	121.767	51.6667	54.7667	56.8667				394	141.967	129.867	133.367	65.5667	70.6667	65.0667
395	229.767	213.467	238.167	163.067	167.667	159.567				395	119.467	126.367	120.667	47.5667	57.1667	51.0667				395	136.267	128.067	133.367	58.1667	67.8667	64.4667
396	229.133	213.133	219.533	153.533	144.833	162.133				396	109.833	117.833	123.733	49.2333	45.7333	41.9333				396	124.533	128.433	134.333	70.4333	64.1333	71.7333
397	207.6	224.2	224.3	138.8	156.1	147.1				397	128.7	116.1	114	53.1	51.8	45				397	129.4	131.7	128.1	65.4	65.7	62.9
398	201.767	191.367	201.067	141.467	141.267	145.167				398	110.767	106.967	109.267	41.0667	45.1667	40.8667				398	123.767	120.767	129.567	53.4667	60.1667	51.1667
399	205.7	186.8	203.7	143.4	129.6	144.8				399	96.7	108	112.3	39.9	45.9	41.5				399	131	117.2	107.9	52.5	56.3	57.1
400	192.667	190.567	197.967	146.867	138.467	132.767				400	110.867	97.5667	110.167	42.3667	49.5667	48.3667				400	125.167	126.267	127.067	61.7667	54.9667	61.9667
401	179.833	184.833	180.533	132.633	136.933	130.433				401	90.9333	106.433	100.633	36.2333	36.9333	34.7333				401	112.333	119.433	97.3333	48.7333	52.9333	50.6333
402	184.267	185.067	182.967	124.867	128.567	138.267				402	101.567	99.6667	116.167	41.2667	49.4667	38.0667				402	115.167	119.567	112.967	53.0667	60.1667	57.6667
403	187.367	183.167	161.967	127.567	119.867	117.867				403	105.667	98.0667	88.9667	34.7667	35.6667	37.8667				403	108.467	116.467	105.067	52.5667	45.4667	62.0667
404	182.733	184.833	172.433	120.533	114.433	131.233				404	96.1333	104.333	103.533	36.0333	42.4333	41.4333				404	110.833	115.933	113.533	58.6333	46.6333	49.0333
405	181.333	166.633	171.833	119.433	125.733	115.533				405	94.5333	101.933	89.5333	27.6333	39.4333	32.6333				405	109.833	108.033	106.033	54.4333	55.6333	54.1333
406	156.933	151.433	147.933	116.233	95.8333	116.433				406	88.1333	88.4333	91.8333	35.8333	34.7333	33.2333				406	101.933	101.033	111.833	38.5333	45.8333	45.7333
407	153.433	148.833	161.533	112.433	113.033	110.233				407	100.033	95.1333	89.6333	31.1333	29.1333	37.3333				407	98.8333	97.8333	99.8333	40.6333	45.5333	44.9333
408	149.867	154.667	155.367	103.267	104.267	106.467				408	87.2667	92.4667	78.8667	29.5667	34.4667	20.2667				408	96.9667	95.4667	107.767	52.2667	33.6667	45.3667
409	158.1	145	140.9	98.6	103.5	96				409	84.5	91.8	86	31.7	35.7	27				409	94.3	100.1	102.8	45.1	41.8	50.4
410	143.933	149.133	158.233	103.133	92.7333	93.6333				410	90.7333	80.2333	79.7333	36.6333	30.3333	27.5333				410	93.6333	95.6333	92.4333	42.9333	46.7333	52.8333
411	143.033	141.033	147.633	102.733	98.7333	86.9333				411	81.9333	94.6333	92.6333	26.8333	34.0333	34.7333				411	102.033	91.1333	99.2333	50.0333	44.8333	42.2333
412	150.233	142.533	146.033	102.033	105.033	97.4333				412	83.6333	82.1333	83.8333	26.0333	29.3333	18.0333				412	103.033	86.8333	103.033	50.8333	38.8333	44.9333
413	143.5	129.2	136.7	89.6	91.4	83.9				413	79.2	65.7	78.3	18	20.8	22.7				413	91.7	84.1	89.6	37.1	43	41.8
414	126	123.2	130	83.4	87.7	81.7				414	60.7	77.2	84.9	21.4	27.5	26.5				414	95.9	89	83.5	32.8	49	43.9
415	133.3	132.3	143	87.6	86.1	92.6				415	80.4	84.7	82.2	26.9	30.6	23.9				415	98.2	81.9	95.4	35.3	42.7	27.3
416	127.967	121.367	137.367	85.3667	84.5667	74.8667				416	77.9667	68.9667	70.6667	29.7667	20.5667	15.6667				416	73.7667	86.5667	85.8667	34.8667	30.3667	43.9667
417	123.767	127.767	129.367	88.8667	79.4667	75.9667				417	74.4667	76.7667	74.9667	28.8667	20.0667	28.1667				417	82.9667	80.0667	88.2667	33.3667	38.6667	37.3667
418	113.533	116.033	114.733	69.0333	79.4333	80.1333				418	72.9333	69.9333	74.5333	25.0333	25.0333	18.0333				418	83.2333	80.0333	77.4333	28.5333	25.8333	26.2333
419	111.333	119.033	122.633	83.4333	76.8333	75.7333				419	65.5333	78.6333	70.9333	29.6333	22.6333	29.4333				419	84.5333	89.6333	89.2333	32.7333	37.1333	37.0333
420	117.9	112.9	116	71.7	72.6	68.5				420	62	69.2	64.9	15	16.6	20.6				420	88	77.8	87.6	31.8	21.9	22.6
421	102.933	111.833	108.433	77.5333	71.2333	66.9333				421	66.3333	64.4333	73.9333	18.7333	9.53333	22.3333				421	86.8333	85.6333	79.2333	28.8333	34.9333	22.1333
422	111.667	92.5667	113.967	81.7667	69.6667	55.0667				422	59.3667	55.1667	54.4667	19.1667	22.5667	21.4667				422	75.9667	88.2667	80.8667	28.1667	26.8667	38.9667
423	99.7333	96.2333	94.6333	59.3333	70.6333	62.3333				423	59.0333	71.5333	56.8333	12.1333	22.9333	10.6333				423	63.0333	80.4333	83.2333	20.0333	28.3333	29.3333
424	104.133	89.5333	91.5333	63.7333	62.1333	62.5333				424	59.6333	73.0333	59.1333	12.1333	8.73333	13.5333				424	71.3333	84.1333	76.4333	27.0333	21.6333	23.9333
425	94.6333	93.4333	95.7333	63.2333	44.1333	60.5333				425	66.2333	57.0333	58.8333	11.9333	17.8333	8.13333				425	83.0333	61.0333	85.2333	25.8333	27.4333	26.8333
426	79.4	84.2	83.6	52.2	55.3	47.3				426	67.9	58.6	59.3	15.2	14.8	10.7				426	63.7	61.8	76.1	20.6	14.9	18.3
427	87.3	91.7	109.9	63.9	55.6	39				427	62.8	60	56.5	9.9	8.9	8.5				427	69.6	76.5	67.3	28.2	35.3	31.1
428	81.7667	90.9667	86.8667	54.6667	71.2667	54.2667				428	79.7667	60.1667	58.3667	9.26667	10.0667	16.7667				428	75.3667	72.0667	74.4667	30.5667	20.1667	20.5667
429	56.0667	82.2667	79.6667	48.5667	47.4667	55.4667				429	42.1667	27.1667	26.0667	-7.73333	-11.1333	-7.63333				429	66.7667	70.4667	51.8667	11.4667	15.2667	31.2667
430	79.4667	67.0667	78.5667	49.0667	31.5667	35.4667				430	48.2667	62.2667	53.8667	3.46667	-4.43333	-0.43333				430	59.8667	65.0667	53.1667	14.6667	14.2667	14.6667
431	78.5333	65.1333	88.1333	45.4333	38.5333	48.0333				431	51.3333	64.0333	61.7333	-11.2667	-6.06667	11.8333				431	73.1333	71.5333	66.4333	21.8333	17.9333	19.0333
432	72.2333	75.9333	90.4333	43.6333	69.7333	64.8333				432	54.8333	51.7333	67.4333	7.53333	22.4333	20.0333				432	82.7333	79.7333	75.8333	34.2333	35.5333	21.3333
433	73.3	89.9	72.2	45.4	50.3	43.6				433	43	58.3	32.7	-7	3.4	3				433	52.1	49.1	42.2	15	20.7	8.6
434	61.8667	82.7667	84.0667	68.7667	56.4667	48.6667				434	58.6667	45.6667	43.2667	-15.2333	4.16667	10.2667				434	46.5667	70.3667	64.8667	17.4667	21.6667	5.76667
435	62.2667	65.8667	80.4667	50.1667	29.8667	38.5667				435	42.2667	55.5667	54.4667	4.46667	-6.23333	-0.33333				435	76.6667	69.7667	54.2667	12.7667	22.5667	9.46667
436	65.7333	69.4333	60.3333	32.1333	38.9333	31.7333				436	49.3333	48.9333	50.7333	-22.2667	-11.4667	-2.96667				436	48.1333	72.7333	56.8333	31.7333	15.5333	24.6333
437	91.2667	70.8667	72.3667	44.1667	58.2667	45.0667				437	47.2667	56.7667	46.6667	4.46667	-4.73333	11.9667				437	65.0667	74.8667	77.2667	13.5667	24.3667	4.86667
438	85.4	64.7	72	37.8	51.1	38.1				438	60.8	41.9	65.8	9.5	-11.1	-7.6				438	61.5	47.9	54.1	6.4	18.3	14.7
439	65.3333	68.4333	60.6333	32.0333	32.7333	14.3333				439	27.1333	36.0333	44.6333	3.43333	-7.86667	-30.1667				439	56.0333	63.8333	50.3333	-2.36667	-13.0667	7.43333
440	54.6333	72.8333	78.1333	49.1333	31.4333	41.9333				440	45.9333	40.9333	58.7333	-21.9667	-15.9667	-10.1667				440	63.9333	49.3333	46.5333	6.23333	19.6333	19.0333
441	79.8	67.7	67.4	25.2	41.3	17.2				441	24	39.9	47.5	-3.3	-25.9	-2.6				441	45.3	62.7	42.2	-11.8	7	-8
442	54.5333	60.5333	55.7333	33.1333	51.5333	36.7333				442	48.4333	48.8333	44.6333	-10.5667	0.43333	-9.96667				442	79.1333	52.2333	59.2333	15.1333	-5.86667	24.7333
443	71.0667	58.2667	64.3667	33.6667	23.5667	30.7667				443	40.2667	48.6667	53.0667	-27.3333	-23.8333	-25.9333				443	66.2667	47.5667	53.7667	6.96667	4.76667	13.5667
444	48.3	50.9	49.6	21.9	49.5	27.1				444	40.6	25.9	46.1	-8.5	-4.9	-19				444	45.5	65	58.8	15.5	-5.3	-13.1
445	31.3333	42.5333	48.8333	12.4333	32.6333	24.2333				445	51.9333	41.2333	43.2333	-5.56667	-20.5667	-32.5667				445	55.1333	42.1333	18.4333	15.5333	-11.6667	8.73333
446	55.7333	65.7333	61.3333	36.6333	37.2333	27.9333				446	24.2333	49.6333	46.6333	-28.2667	-18.6667	-27.8667				446	71.9333	68.1333	50.2333	5.23333	5.13333	4.03333
447	52.1	48.6	49.8	34.7	18.1	33.6				447	67.2	68.8	21.2	-18.3	1.7	-35.4				447	82.9	60.6	63.4	26.3	5.8	8.5
448	58.2333	24.8333	31.9333	13.9333	34.8333	44.3333				448	33.0333	45.5333	38.6333	-42.2667	-45.1667	-29.7667				448	39.8333	46.4333	50.1333	-11.8667	7.53333	-17.2667
449	51.8	52.7	56.5	21.5	28	15.4				449	43.3	41.5	58.1	-40.5	-27.8	0.6				449	33.8	42.5	75.1	10	14.8	13.2
450	49.8667	38.3667	17.8667	-0.13333	12.3667	18.0667				450	9.96667	30.5667	33.6667	-18.8333	-32.0333	-38.4333				450	33.0667	23.6667	48.2667	-0.43333	-3.93333	-14.4333
451	45.0667	41.1667	33.5667	1.36667	-8.53333	16.6667				451	11.7667	46.1667	27.9667	-32.4333	-41.8333	-48.8333				451	25.1667	21.3667	46.7667	5.06667	-8.53333	21.8667
452	28.3667	20.8667	37.5667	-25.6333	-1.43333	20.6667				452	1.76667	10.4667	15.6667	-28.1333	-46.4333	-51.3333				452	25.5667	11.7667	4.36667	-7.73333	-28.6333	-15.4333
453	34.6333	31.9333	48.8333	13.5333	-5.46667	-1.56667				453	21.3333	31.2333	36.9333	-24.2667	-45.7667	-43.3667				453	38.0333	36.7333	48.6333	-4.86667	-1.16667	10.0333
454	16.3333	25.7333	18.4333	-16.3667	-10.2667	0.93333				454	-10.5667	13.4333	-8.06667	-49.2667	-33.7667	-32.9667				454	17.7333	49.7333	40.8333	-23.8667	-14.8667	-8.26667
455	28.5	25.2	36.4	9.8	11.9	38.8				455	21.2	26.4	21.9	-21.4	-25.9	-47.3				455	33.3	48.8	48.1	-15.1	2	13.3
456	41.3333	44.5333	44.6333	7.43333	4.33333	25.5333				456	16.2333	49.1333	26.9333	-22.4667	-51.2667	-30.4667				456	26.0333	34.0333	40.6333	10.0333	6.33333	19.3333
457	18.8667	32.5667	33.0667	-3.43333	32.4667	29.8667				457	24.5667	5.06667	17.9667	-41.2333	-36.2333	-35.2333				457	50.4667	45.6667	21.6667	-31.7333	3.76667	11.3667
458	24.0667	9.16667	49.4667	13.8667	19.5667	17.3667				458	35.2667	36.3667	46.8667	-40.7333	-32.3333	-36.4333				458	38.8667	52.7667	37.1667	15.4667	7.96667	-0.43333
459	5.83333	16.3333	21.1333	-15.6667	0.63333	-10.5667				459	6.53333	28.9333	9.83333	-57.8667	-33.6667	-45.4667				459	20.9333	17.6333	22.4333	-9.36667	5.13333	-8.76667
460	29.4667	56.1667	49.4667	9.06667	4.06667	18.9667				460	22.8667	34.0667	37.6667	-19.2333	-31.5333	-39.7333				460	35.0667	47.6667	61.0667	15.3667	5.16667	-4.33333
461	47.9667	43.9667	53.9667	-5.13333	-3.03333	7.76667				461	18.4667	12.1667	3.16667	-42.9333	-28.4333	-42.2333				461	51.0667	45.7667	35.8667	-4.23333	24.1667	4.16667
462	32.8	30.5	24.4	23.1	13.6	4.8				462	14.9	14.2	10.9	-34.5	-44.5	-47.5				462	26.1	44.6	34.4	0.5	8.9	-18.8
463	45.8	39	18.4	-4.5	-1.7	-27.2				463	19.4	-8.5	18.8	-29	-16.7	-32				463	39.8	33	15.5	3.1	18.7	1.7
464	14.9	24.6	10.5	-11.6	-15.3	-12				464	-1.2	17.6	9.1	-42	-27.2	-70.3				464	23.7	37.3	18.2	5.3	-13.8	-16.8
465	36.6333	22.7333	21.3333	-13.0667	-29.0667	10.4333				465	28.7333	36.1333	8.73333	-28.3667	-43.0667	-19.5667				465	33.2333	37.5333	37.1333	-12.6667	8.23333	1.13333
466	20.5667	-3.33333	29.4667	-1.73333	1.46667	-6.93333				466	9.26667	31.6667	21.1667	-22.1333	-25.4333	-40.7333				466	32.9667	32.7667	19.2667	-5.43333	-15.1333	-20.6333
467	16.6667	28.6667	41.1667	18.0667	4.76667	27.7667				467	49.7667	34.2667	47.3667	-0.73333	-27.6333	-44.2333				467	24.2667	64.8667	44.3667	4.36667	0.46667	10.6667
468	31.5	30	24.3	1.7	-0.5	7.8				468	29	4.9	25.2	-21.8	-29.3	-30.5				468	34.9	30.8	12	-15.4	7.1	-3
469	28.2333	35.8333	28.4333	-1.26667	20.0333	8.23333				469	28.1333	17.8333	27.0333	-19.3667	-39.8667	-18.5667				469	44.0333	29.0333	58.1333	4.03333	-10.3667	10.0333
470	34.6667	15.2667	34.8667	-13.4333	-17.8333	13.9667				470	20.0667	35.0667	32.6667	-37.7333	-47.1333	-25.2333				470	35.9667	29.8667	33.9667	12.6667	-2.03333	6.26667
471	9.9	-6.9	-21.3	-30	-3.4	-16.8				471	-5.2	-6.4	-4.7	-62.5	-44.4	-50.7				471	8.9	-0.1	38.9	-26.1	-1.6	-24.7
472	22.7667	27.7667	41.2667	8.06667	6.26667	-6.03333				472	11.1667	28.7667	21.9667	-13.2333	-43.3333	-35.1333				472	46.5667	28.7667	57.4667	5.86667	18.3667	12.9667
473	15.0667	7.86667	4.16667	-1.03333	13.9667	-3.33333				473	18.4667	11.0667	18.1667	-31.8333	-44.0333	-25.0333				473	42.4667	25.8667	29.2667	-8.93333	-28.2333	-5.83333
474	23.4	51.6	35.5	24.1	30.4	23.6				474	40.2	28.5	46.9	-11.1	2.9	0.8				474	56.2	44.8	61.9	7.5	19.5	21.3
475	25.4333	25.4333	30.8333	-14.3667	4.03333	2.13333				475	21.5333	14.7333	36.6333	-27.2667	-25.0667	-11.9667				475	44.3333	55.1333	51.0333	6.73333	8.33333	9.23333
476	32.1	11	17.9	-3.3	-4	-0.1				476	39.3	19.1	30.6	-9	-42.1	-31.2				476	-2.3	42.4	37.9	1.1	15.7	-8.6
477	10.4	20.1	6.3	-5.5	-4.9	-2.1				477	32.7	35.1	17.7	-30.9	-31.6	-40.3				477	19.1	33.1	31.1	-3	-4.9	-2.1
478	26.9667	8.96667	33.2667	2.96667	1.86667	10.3667				478	13.5667	22.5667	15.3667	-22.6333	-30.5333	-14.7333				478	26.7667	34.8667	18.0667	6.66667	6.56667	-1.43333
479	22.9	50.3	2.6	-3.5	-7.4	3.8				479	15.9	43.4	29.9	-19.3	-21.9	-11.6				479	44.5	26.1	24.1	8.6	7	16.5
480	24.1333	33.1333	-1.86667	-9.06667	14.2333	-11.3667				480	20.9333	22.8333	14.4333	-22.8667	-30.6667	-20.1667				480	38.8333	40.4333	21.0333	1.83333	3.33333	-3.26667
481	7.76667	25.1667	18.1667	-8.43333	-6.73333	18.6667				481	9.36667	7.46667	28.5667	-38.1333	-40.1333	-29.1333				481	18.0667	27.2667	29.8667	-15.6333	5.86667	-6.33333
482	15.0667	20.3667	24.7667	6.76667	-1.83333	30.5667				482	16.7667	27.2667	5.06667	-17.9333	-27.4333	-9.43333				482	33.4667	28.9667	35.9667	-1.43333	11.2667	6.36667
483	18.0667	9.66667	16.0667	1.36667	10.5667	-4.83333				483	6.36667	16.8667	9.16667	-36.1333	-31.5333	-31.0333				483	35.2667	14.2667	14.0667	-17.4333	-4.23333	1.46667
484	13.2	47.5	11.4	9.8	15	3.7				484	11.4	17.9	17.2	-19.1	-10.7	-19.2				484	29.3	20.7	19.9	-4.3	0.7	-17.4
485	17.7667	28.4667	29.7667	-20.0333	-7.03333	-5.13333				485	7.76667	10.8667	20.8667	-23.7333	-17.5333	-11.8333				485	13.5667	39.9667	29.3667	0.16667	-10.9333	-5.83333
486	15.8	18.3	22.6	14.7	4.9	13.3				486	37.6	24.5	5.1	-24.2	-30.8	-19.4				486	9.3	4.9	19	-3.9	-1.9	-6
487	33.2667	17.3667	28.7667	3.56667	6.06667	-1.43333				487	18.9667	20.8667	34.1667	-19.7333	-10.5333	-13.0333				487	56.0667	19.6667	35.4667	-3.73333	3.66667	0.16667
488	13.9333	15.8333	21.6333	-15.4667	-4.26667	1.53333				488	16.1333	17.6333	15.1333	-31.0667	-26.5667	-33.0667				488	33.7333	6.03333	2.73333	-3.66667	6.53333	-13.0667
489	5	3.4	11.5	10.5	-8	-6				489	16.5	14.7	27.1	-28.1	-22.2	-14.2				489	19.3	22.8	27	6.3	4.6	14.1
490	41.1	27.1	24.6	13.9	-1.8	-3.1				490	29.3	15.1	24.8	-13.4	-12	-10.4				490	27.7	31.7	26.7	4.4	7.9	-5.4
491	15.6667	9.56667	13.8667	5.46667	-4.73333	3.66667				491	16.1667	18.7667	25.1667	-17.0333	-20.0333	-14.5333				491	11.4667	23.3667	29.2667	5.96667	-11.8333	0.16667
492	25.8	35.9	22.9	12.7	0.3	12.2				492	21.2	20.6	19.3	-15.7	-21.9	-16.7				492	22.5	33.2	14.5	-4.3	12.9	1.7
493	18.7333	5.03333	14.6333	1.83333	-1.76667	-8.56667				493	6.13333	18.0333	17.0333	-22.7667	-27.2667	-34.7667				493	7.53333	12.7333	22.4333	-6.46667	-8.46667	-0.46667
494	24.9667	12.6667	18.8667	-3.43333	-4.13333	8.16667				494	14.8667	10.0667	16.8667	-16.6333	-12.8333	-18.1333				494	32.2667	15.9667	26.8667	-6.93333	4.16667	3.16667
495	22.2	19	20.3	11.1	21.3	13.5				495	26.4	23.4	24.7	-13.1	-7.7	-12.8				495	27.1	30.2	34.1	9.4	15.6	12.5
496	3.36667	18.4667	5.06667	16.0667	4.46667	11.4667				496	16.0667	15.2667	18.9667	-28.0333	-21.1333	-4.83333				496	20.4667	14.6667	10.1667	3.06667	8.66667	-2.43333
497	13.1333	25.3333	26.0333	-0.26667	1.93333	-0.06667				497	19.5333	-1.96667	-0.96667	-15.3667	-26.0667	-20.4667				497	37.5333	27.5333	25.9333	-4.86667	-6.86667	0.13333
498	4.16667	18.7667	-3.83333	3.06667	2.86667	-2.53333				498	20.8667	18.2667	14.5667	-5.03333	-9.83333	-21.4333				498	26.0667	25.7667	11.8667	-1.53333	5.16667	-1.43333
499	28.3	12.6	10.6	7.6	1.3	3.3				499	16.7	20.7	34.7	-17.7	-0.4	-4.2				499	33.2	26.3	16.7	15.2	19	6.2
500	16.6667	7.06667	13.5667	19.5667	-5.33333	6.96667				500	-0.33333	6.66667	3.16667	-18.9333	-1.23333	-14.1333				500	8.56667	29.6667	24.4667	-10.5333	-13.0333	19.7667

## Sheet: Supplementary Figure 11a
Supplementary Figure 11a

## Sheet: Supplementary Figure 12a
Supplementary Figure 12a

[truncated: 1 more sheets: Supplementary Figure 13c]
